# Supplementary material for: CREM Is Correlated With Immune-Suppressive Microenvironment and Predicts Poor Prognosis in Gastric Adenocarcinoma
Source: Front Cell Dev Biol. 2021 Dec 6;9:697748. doi: 10.3389/fcell.2021.697748 (PMC8685542; doi:10.3389/fcell.2021.697748)
Supplement: Supplementary file 1 [file Table1.XLS]

gene	baseMean	log2FoldChange	lfcSE	stat	pvalue	padj
TSPAN6	2591.921146	-0.213225006	0.181782611	-1.172967009	0.240809036	0.331947214
TNMD	5.946875691	0.843745433	0.456811217	1.847033087	0.064742345	0.109286729
DPM1	3006.108222	0.127361398	0.109642272	1.161608524	0.245394518	0.337181013
SCYL3	1153.420672	-0.025320983	0.093184583	-0.271729312	0.785830161	0.841238675
C1orf112	651.0773599	-0.052262655	0.118497037	-0.441046087	0.659179633	0.736312336
FGR	700.7669909	1.026367032	0.165350846	6.207207611	5.39E-10	5.76E-09
CFH	5127.62333	1.361297438	0.199321404	6.829660108	8.51E-12	1.24E-10
FUCA2	5409.938262	-0.409273055	0.090787963	-4.508010109	6.54E-06	3.11E-05
GCLC	3428.633413	-0.218864808	0.112820733	-1.939934275	0.052387678	0.091175306
NFYA	2445.767839	-0.012936678	0.117425725	-0.110169026	0.912275327	0.936632788
STPG1	607.0939485	-0.265934989	0.101650338	-2.616174173	0.008892119	0.019691092
NIPAL3	2783.045445	-0.054695969	0.119268129	-0.458596685	0.646523817	0.725361692
LAS1L	2303.619369	-0.084378039	0.090373151	-0.933662678	0.350477923	0.450222038
ENPP4	1864.383394	-0.024959772	0.156172886	-0.159821418	0.873021752	0.907221525
SEMA3F	3663.497118	-0.15380628	0.176342758	-0.872200719	0.383098887	0.484089379
CFTR	3034.308327	-0.148778007	0.338317395	-0.439758669	0.660111905	0.737137844
ANKIB1	4779.345456	0.204060707	0.103099134	1.97926694	0.04778596	0.08420377
CYP51A1	794.1093826	-1.018117973	0.209683505	-4.855498646	1.20E-06	6.75E-06
KRIT1	2391.684297	0.065912955	0.108861413	0.605475836	0.544862876	0.636429307
RAD52	587.0692823	-0.143127462	0.119210187	-1.200631136	0.229894318	0.318962269
BAD	1761.176954	-0.337988106	0.099904791	-3.383102086	0.00071672	0.002116754
LAP3	8328.154028	0.335751461	0.147795788	2.271725501	0.023103095	0.045165986
CD99	9938.645701	0.27941448	0.136606644	2.04539451	0.04081598	0.073399493
HS3ST1	2017.616308	-0.527006534	0.199474615	-2.641972931	0.008242464	0.018447374
AOC1	9315.578333	-0.78110296	0.265636805	-2.940492226	0.003276912	0.008166804
WNT16	43.00245614	0.079387251	0.318367394	0.249357354	0.80308437	0.854326967
HECW1	96.453215	0.792119043	0.211694305	3.741806101	0.000182702	0.000620161
MAD1L1	1863.812945	-0.236943358	0.134467452	-1.762087068	0.078054588	0.128203005
LASP1	23227.2868	-0.227051029	0.10734747	-2.115103678	0.034421112	0.063552955
SNX11	1254.27426	-0.027475357	0.073804026	-0.372274502	0.709688481	0.778551041
TMEM176A	9899.188771	0.418672556	0.223886826	1.87001872	0.061481218	0.104652501
M6PR	3844.200208	0.049396949	0.103556582	0.477004434	0.633358964	0.713757199
KLHL13	473.1997339	1.220693992	0.268520432	4.546000406	5.47E-06	2.64E-05
CYP26B1	443.0961252	0.425593951	0.285950775	1.488346908	0.13665943	0.206455867
ICA1	2555.532384	-0.327627762	0.147577293	-2.220041827	0.026415928	0.050641371
DBNDD1	2129.211943	-0.730452667	0.22522577	-3.24320199	0.001181944	0.003307882
ALS2	1896.310578	0.066132184	0.073871088	0.895237715	0.370660027	0.471023966
CASP10	2845.767338	-0.37537649	0.149857539	-2.504888918	0.012248986	0.025991346
CFLAR	9019.033592	0.221657926	0.10755206	2.06093613	0.039309134	0.071106137
TFPI	3454.541645	0.538834277	0.200918985	2.681848492	0.007321661	0.016628488
NDUFAF7	782.5622951	-0.032319861	0.068578886	-0.471280051	0.63744076	0.71737814
RBM5	3892.799667	0.104777829	0.08845483	1.184534859	0.236201406	0.326525289
MTMR7	135.5062373	0.392693983	0.175386361	2.239022355	0.025154462	0.048559823
SLC7A2	2079.123353	2.229777536	0.293678795	7.592572469	3.14E-14	6.86E-13
ARF5	4919.9309	-0.502423644	0.095270638	-5.273646242	1.34E-07	9.17E-07
SARM1	700.5356524	0.185079521	0.130417258	1.419133665	0.155860051	0.230868201
POLDIP2	6833.833387	-0.310614896	0.08245197	-3.767222253	0.000165074	0.000565659
PLXND1	9661.364682	0.845597977	0.155208732	5.448134031	5.09E-08	3.80E-07
AK2	6042.784518	-0.371827738	0.075063061	-4.953538178	7.29E-07	4.27E-06
CD38	1188.817659	1.098680076	0.264214363	4.158290503	3.21E-05	0.000130367
FKBP4	9834.278571	-0.496192831	0.147141838	-3.372207642	0.000745682	0.002194475
KDM1A	5313.290743	-0.071645673	0.095786695	-0.747971037	0.454477628	0.553634272
RBM6	3274.225907	0.132626093	0.100255595	1.322879714	0.185875383	0.267400903
CAMKK1	560.6314715	-0.012486676	0.134780756	-0.092644356	0.926186104	0.94696653
RECQL	1536.217952	0.81819174	0.129728235	6.306967356	2.85E-10	3.19E-09
CCDC132	1889.682728	-0.025936007	0.14113478	-0.183767654	0.854195732	0.8937939
HSPB6	16022.96169	4.379887332	0.397053413	11.03097767	2.71E-28	2.87E-25
ARHGAP33	647.7754481	-0.051319473	0.153095677	-0.335211771	0.737465343	0.801737146
NDUFAB1	4168.011515	-0.677821114	0.100297948	-6.7580756	1.40E-11	1.95E-10
PDK4	8004.529706	2.140657615	0.308750292	6.93329746	4.11E-12	6.42E-11
SLC22A16	12.64422825	1.686870727	0.298656917	5.648189039	1.62E-08	1.33E-07
ZMYND10	42.42473052	-0.086307194	0.171902557	-0.502070447	0.615617968	0.699341284
ABCB5	31.50526569	1.916716637	0.350924886	5.461900002	4.71E-08	3.54E-07
ARX	92.21170998	-1.475256135	0.380646316	-3.875661141	0.000106336	0.000381803
SLC25A13	2476.827023	-0.114509044	0.124457281	-0.920067055	0.357537719	0.457580146
ST7	2369.812052	-0.085369338	0.084674066	-1.008211148	0.313353107	0.411695517
CDC27	4344.42034	0.155376791	0.068345887	2.273389052	0.023002745	0.045002704
SLC4A1	17.47981001	0.845290655	0.321876273	2.626135338	0.008636047	0.019188645
CALCR	17.15752304	0.75189982	0.279938527	2.685946192	0.007232474	0.01645336
HCCS	2034.329276	-0.130774623	0.090170219	-1.450308366	0.146972547	0.219515066
DVL2	1905.344621	-0.0163054	0.091102601	-0.178978425	0.857954643	0.89654662
PRSS22	1916.467818	-0.641561327	0.254324641	-2.522607819	0.011648823	0.024868817
UPF1	9156.107853	-0.142303418	0.086101289	-1.652744326	0.098382909	0.155851929
SKAP2	3721.128289	0.428147988	0.109459596	3.91147055	9.17E-05	0.000333798
SLC25A5	23277.86931	-0.436927267	0.139707118	-3.127451714	0.001763288	0.004715534
CCDC109B	1114.471893	0.122952278	0.140898458	0.872630396	0.382864567	0.483857401
HOXA11	331.9973445	-1.306370018	0.352422974	-3.706824227	0.000209874	0.000702146
POLR2J	2781.31267	-0.583074766	0.113444705	-5.139726564	2.75E-07	1.74E-06
DHX33	1915.642824	-0.036737339	0.093777869	-0.391748493	0.695244056	0.766097976
MEOX1	280.7664707	1.244991712	0.232581437	5.352928117	8.65E-08	6.15E-07
THSD7A	471.8923406	1.756801008	0.182301774	9.636774051	5.59E-22	6.13E-20
LIG3	2048.542187	0.094572058	0.084538105	1.118691489	0.263271777	0.357317485
RPAP3	2186.830366	0.120282837	0.093010671	1.293215452	0.195936553	0.279304774
ACSM3	1197.781901	-0.905870383	0.266321614	-3.401415195	0.000670379	0.001995029
AC004381.6	416.0338999	-0.25570157	0.153621383	-1.664492043	0.09601414	0.15270828
CIAPIN1	2554.040577	-0.25682159	0.091793091	-2.797831377	0.005144696	0.012202501
SPPL2B	3649.200513	-0.528058054	0.104592981	-5.04869493	4.45E-07	2.71E-06
FAM214B	1681.016599	-0.124057336	0.13975445	-0.887680755	0.374712501	0.475034332
COPZ2	575.0229044	1.389277578	0.203500666	6.82689452	8.68E-12	1.26E-10
PRKAR2B	1217.077651	1.471476622	0.239262483	6.150051623	7.75E-10	8.05E-09
MSL3	2145.879843	0.069947992	0.076231554	0.917572696	0.358842618	0.458911442
CREBBP	11093.10829	0.027793861	0.092371583	0.300891893	0.763496932	0.823177873
BZRAP1	676.7909828	0.190057221	0.232005712	0.819191993	0.412676882	0.513035209
MPO	15.96332779	0.915024847	0.204052447	4.484263037	7.32E-06	3.44E-05
PON1	35.21906056	0.712477277	0.369200431	1.929784522	0.053633542	0.093029851
GCFC2	1360.958319	-0.018872258	0.089771729	-0.210224963	0.833492097	0.878395114
WDR54	580.7044755	0.015716858	0.137286534	0.114482156	0.908855591	0.933875805
CROT	904.3755319	-0.027759407	0.191768081	-0.144755098	0.884904235	0.916381128
ABCB4	93.72925151	1.22864209	0.166184997	7.393219062	1.43E-13	2.82E-12
KMT2E	8467.841567	0.064607211	0.083999255	0.76914029	0.441810032	0.541122321
RHBDD2	7553.321057	-0.238880094	0.143381296	-1.666047803	0.095703894	0.152316452
SOX8	264.6809978	-0.132456247	0.309264892	-0.428293838	0.668437205	0.744516632
IBTK	5727.010017	-0.269247618	0.112258488	-2.398461107	0.016464125	0.033664264
ZNF195	1757.4427	-0.089980226	0.122808399	-0.732687888	0.463748813	0.56219927
MYCBP2	5904.22204	0.26977804	0.104148866	2.590311831	0.009588903	0.021038668
FBXL3	3849.553749	0.016130685	0.075985104	0.212287462	0.831882777	0.877329289
ITGAL	1921.284666	1.005063575	0.198961649	5.051544257	4.38E-07	2.68E-06
PDK2	2266.195086	0.015107659	0.133544231	0.113128507	0.909928675	0.934726645
ITGA3	14688.10066	-0.283836551	0.163449639	-1.736538261	0.082468705	0.134392141
ZFX	2963.151842	0.298930104	0.09792513	3.052639351	0.002268384	0.005891188
LAMP2	11370.22515	0.395366186	0.104148659	3.796171633	0.000146948	0.000509774
ITGA2B	32.8623749	0.582754809	0.218943941	2.661662181	0.007775587	0.017525854
ASB4	104.0651661	-0.175655548	0.525892357	-0.334014264	0.738368795	0.802444902
GDE1	6164.330439	-0.112273999	0.089679755	-1.251943639	0.210590402	0.296450048
C19orf60	1436.32014	-0.285089641	0.101524283	-2.808093132	0.004983581	0.011860724
CRLF1	248.0921245	1.755468178	0.272771965	6.43566202	1.23E-10	1.46E-09
OSBPL7	1991.250258	-0.944261101	0.160142918	-5.896365029	3.72E-09	3.44E-08
TMEM98	4083.884547	0.158272587	0.160108072	0.988535963	0.322890231	0.42172741
YBX2	779.5886825	-0.305079823	0.28899812	-1.055646395	0.291129796	0.388003536
KRT33A	1.798615916	-1.157237725	0.736428733	-1.571418486	0.116085475	0.179744947
MAP3K14	1747.052645	0.418064206	0.140467834	2.976227326	0.002918185	0.007383727
ABCC8	43.93682365	1.30640283	0.313748325	4.163855956	3.13E-05	0.000127555
CACNG3	2.298473942	1.249259724	0.51539188	2.423902611	0.015354723	0.031667455
TMEM132A	2823.074865	0.361286922	0.178277141	2.026546531	0.042708809	0.076377775
AP2B1	22347.2402	-0.152852627	0.092044642	-1.660635799	0.096786615	0.153718969
TAC1	59.36960522	3.661018941	0.506296924	7.230972121	4.80E-13	8.66E-12
ZNF263	1639.223441	-0.07364029	0.078480432	-0.938326761	0.348076511	0.447845608
CX3CL1	2269.551623	1.041554283	0.23778404	4.380253128	1.19E-05	5.32E-05
SPATA20	3286.782389	-0.336095821	0.114597964	-2.932825406	0.003358927	0.008332009
CACNA1G	36.00443751	1.333232246	0.252188687	5.286645735	1.25E-07	8.60E-07
TNFRSF12A	4000.858982	-0.001019197	0.166062632	-0.006137425	0.995103074	0.996252214
DLX6	130.6374111	0.179717243	0.458077121	0.392329663	0.694814649	0.765757529
MAP3K9	1276.127763	-0.82732122	0.14761958	-5.604413877	2.09E-08	1.68E-07
RALA	4449.654957	-0.294297667	0.092959317	-3.165875951	0.001546167	0.004196677
BAIAP2L1	8002.920345	-0.494892869	0.185720518	-2.664718334	0.007705283	0.017394113
KDM7A	3128.053457	0.004372838	0.118532376	0.036891506	0.970571513	0.978776581
ETV1	954.792281	0.683156367	0.200423931	3.408556877	0.000653075	0.001947177
AGK	1779.053892	0.091648584	0.079167946	1.157647608	0.247007873	0.339177909
ALDH3B1	3324.063882	-0.456488193	0.203364474	-2.24468013	0.024788675	0.048004304
TTC22	2839.397401	-1.46563795	0.205221236	-7.141746045	9.22E-13	1.60E-11
PHTF2	1633.37256	0.710878114	0.086501068	8.218142592	2.07E-16	6.52E-15
CCL26	75.95802938	0.684863853	0.287670249	2.380725343	0.017278589	0.035080162
FARP2	4563.283585	-0.299523135	0.095926169	-3.122434033	0.001793623	0.004787262
USH1C	4300.064178	-0.876488178	0.200643135	-4.368393564	1.25E-05	5.57E-05
GGCT	2201.836059	-0.463385819	0.120689315	-3.839493312	0.000123288	0.000435186
DBF4	1644.12274	-0.253108521	0.160584466	-1.576170646	0.114986481	0.178274846
TBXA2R	277.9503244	0.82568268	0.173378165	4.762322181	1.91E-06	1.02E-05
IFRD1	2421.854896	0.082048728	0.110174469	0.744716345	0.456443216	0.555413282
LGALS14	2.609184524	2.159096755	0.7071586	3.053200165	0.002264149	0.005883393
COX10	1303.649447	-0.468168813	0.080058645	-5.84782332	4.98E-09	4.49E-08
GTF2IRD1	2889.950431	-0.275999488	0.122206917	-2.258460447	0.023916968	0.046509821
PAF1	3254.625748	0.196994004	0.113684615	1.732811471	0.083129183	0.135302755
VPS41	3708.045359	0.317420305	0.07319115	4.336867313	1.45E-05	6.32E-05
ARHGAP44	1244.504766	-0.362564097	0.190376403	-1.904459229	0.056850402	0.097835217
ELAC2	4504.53137	-0.276952063	0.087724459	-3.157067781	0.001593643	0.004310203
SCIN	920.5122644	-0.534499638	0.266896642	-2.002646541	0.045215241	0.080304524
ARSD	3818.819933	-0.599267064	0.140426903	-4.26746621	1.98E-05	8.41E-05
PNPLA4	986.5881957	-0.866293535	0.160449177	-5.399177192	6.69E-08	4.86E-07
MYH13	19.88176355	0.598960789	0.285139386	2.100589457	0.03567702	0.065504308
ADIPOR2	5429.393789	-0.223561069	0.11228443	-1.991024669	0.046478175	0.082302315
CDKL3	42.4313331	0.383752744	0.118608231	3.235464687	0.001214449	0.003385092
UPP2	8.009872374	0.408983141	0.253529668	1.613156927	0.106710419	0.167279347
PRSS21	837.1342554	-0.195583451	0.439187421	-0.445330267	0.656081098	0.73379668
MARK4	2537.979148	0.287925234	0.105787307	2.721737065	0.006493979	0.014966126
PROM1	6290.930707	-0.62586098	0.30094762	-2.079634256	0.037559092	0.068381498
CCDC124	2819.191795	-0.29577994	0.10546676	-2.804484942	0.005039704	0.011982333
CEACAM21	82.33520344	0.663104039	0.174296794	3.804453448	0.000142118	0.000494817
PAFAH1B1	7163.419229	0.230605805	0.071083878	3.244136545	0.001178073	0.003300008
NOS2	1898.921674	-1.468106099	0.404460265	-3.629790674	0.000283651	0.000920708
DNAH9	48.12327656	0.794993602	0.310280916	2.5621737	0.010401928	0.022598926
KIAA0100	11407.54176	-0.073565795	0.089557162	-0.821439555	0.411395941	0.511742958
SLC13A2	595.3767507	-1.155591645	0.52742455	-2.191008449	0.028451181	0.054011085
GAS7	3059.273618	1.469531183	0.192213195	7.64531897	2.08E-14	4.68E-13
TRAPPC6A	816.2688404	-0.453062905	0.162219027	-2.792908536	0.005223646	0.01235805
MATK	157.6717456	0.879888944	0.19583552	4.492999754	7.02E-06	3.32E-05
CEACAM7	1853.883356	-0.404120277	0.436623669	-0.925557421	0.35467603	0.454802738
CD79B	280.4100531	0.754575084	0.251467216	3.000689701	0.002693689	0.006877742
SCN4A	36.35268694	1.457965681	0.305772981	4.768131161	1.86E-06	9.97E-06
ST7L	701.0998386	-0.16914778	0.063828098	-2.65005203	0.008047938	0.018069254
TKTL1	43.4418989	2.320325762	0.379911855	6.107537139	1.01E-09	1.03E-08
PAX6	345.8095065	-0.523806036	0.2246432	-2.331724426	0.019715193	0.039329346
RPUSD1	1802.323244	-0.473693253	0.131930705	-3.590470105	0.000330082	0.00105756
RHBDF1	2430.313249	-0.269408166	0.128165468	-2.102033967	0.0355503	0.065297658
LUC7L	1514.541097	0.104214676	0.100942665	1.032414557	0.301877955	0.39912091
CACNA2D2	324.1803166	1.381656121	0.25941224	5.326102267	1.00E-07	7.03E-07
BAIAP3	352.5505915	0.34191	0.266243173	1.284201944	0.199071305	0.282885338
TSR3	1852.398965	-0.331387258	0.104541793	-3.169902179	0.001524903	0.004146631
PIGQ	2888.976739	-0.18684221	0.108012688	-1.729817237	0.083662934	0.136012882
CRAMP1L	1133.559984	-0.046912181	0.099135459	-0.473212933	0.636061272	0.716293032
TEAD3	3828.605913	0.291637339	0.133867851	2.178546507	0.029365374	0.055498429
SELE	752.484995	1.711281174	0.284138451	6.02270185	1.72E-09	1.69E-08
DNAJC11	2235.234097	-0.406881767	0.107871656	-3.771906204	0.000162005	0.000556843
FMO3	358.4492955	-0.013131271	0.22387931	-0.058653349	0.953228217	0.966761767
MYLIP	2157.754824	0.478308441	0.115976361	4.124189057	3.72E-05	0.000149421
NOX1	405.4170211	-0.866597434	0.363493394	-2.384080284	0.017121867	0.034829923
E2F2	1047.606039	-0.659576024	0.209606983	-3.146727347	0.001651088	0.00444584
PSMB1	8210.343434	-0.271732892	0.094589775	-2.872751218	0.004069144	0.009887984
SYN1	373.0098573	2.013765659	0.259087426	7.772533343	7.69E-15	1.87E-13
JARID2	2103.894954	0.318114839	0.120255517	2.645324289	0.008161266	0.018293551
CDKL5	1458.054183	0.313087173	0.141474897	2.213022806	0.026896073	0.051437763
CAMK1G	45.48054404	1.202156597	0.164851114	7.292377765	3.05E-13	5.68E-12
CDK11A	511.7325727	-0.429372154	0.119816385	-3.583584618	0.000338911	0.001083481
NADK	4710.014638	-0.434040445	0.091630793	-4.736840421	2.17E-06	1.15E-05
TFAP2B	4.841242053	0.476701309	0.454179968	1.049586821	0.293908119	0.390886936
TFAP2D	2.844766094	1.232441192	0.663785334	1.856686385	0.063355786	0.10729754
DLEC1	71.62892522	-0.163311997	0.174555478	-0.935587927	0.349485393	0.449203781
CYTH3	2881.318457	0.398236011	0.119008834	3.346272673	0.000819058	0.002388297
ADAM22	460.7446454	0.382948257	0.195561373	1.958199881	0.050206563	0.087924872
SYPL1	9503.098039	-0.400090167	0.093778123	-4.266348629	1.99E-05	8.44E-05
CYB561	5784.895953	-0.645641684	0.11966822	-5.395264385	6.84E-08	4.96E-07
SPAG9	5916.591691	0.324106387	0.083221777	3.894490083	9.84E-05	0.000356011
CELSR3	1519.83461	-0.226186207	0.235617463	-0.959972171	0.337069221	0.436450866
AASS	354.3235718	0.713545507	0.173508862	4.112444156	3.91E-05	0.000156208
PLEKHG6	2608.008612	-0.866510985	0.213917515	-4.050678059	5.11E-05	0.000198058
SS18L2	921.0376914	-0.277581441	0.097509251	-2.846719035	0.004417233	0.010653754
MPND	897.7120725	-0.555465328	0.113316824	-4.901878716	9.49E-07	5.44E-06
MGST1	8026.61968	-0.897150051	0.221985263	-4.041484732	5.31E-05	0.000204696
CRY1	1651.111837	0.101760851	0.096980126	1.049295929	0.294041939	0.390983122
PGLYRP1	14.63599232	0.597302562	0.228232022	2.617084826	0.00886843	0.01964776
NFIX	11017.01333	0.212463177	0.164850622	1.288822416	0.197459831	0.280909328
ST3GAL1	3994.5175	0.274094086	0.179772256	1.524674002	0.127340429	0.194550145
MMP25	317.3750976	0.668820727	0.180032845	3.714992812	0.000203209	0.000682362
IL32	10053.54633	-0.311046606	0.213788744	-1.454925078	0.145690004	0.217872468
PKD1	7473.26633	0.801469028	0.183090989	4.377435676	1.20E-05	5.38E-05
MAPK8IP2	822.7766441	0.295883334	0.319986218	0.924675243	0.355134861	0.455085138
MED24	6997.850588	-0.59233891	0.139125727	-4.25757998	2.07E-05	8.75E-05
RHOBTB2	1763.908009	0.24072836	0.146267964	1.645803728	0.099804174	0.157828125
HEATR5B	2504.484853	-0.145508478	0.079670242	-1.8263843	0.067792395	0.113750713
SEC62	14276.10586	0.15088363	0.107283438	1.406401886	0.159604821	0.23543254
RPS20	51379.9092	-0.534681387	0.120194639	-4.448462849	8.65E-06	4.01E-05
CSDE1	27948.18405	0.196777112	0.0791874	2.484954829	0.012956787	0.027276469
UBE3C	7426.114987	-0.162378691	0.075601423	-2.14782586	0.031727592	0.059251969
REV3L	2876.204896	0.785477921	0.123198406	6.375714991	1.82E-10	2.11E-09
TENM1	162.3668285	1.958321509	0.312832559	6.259967052	3.85E-10	4.21E-09
PAX7	3.884111348	0.66321376	0.531575732	1.247637393	0.212163878	0.298289964
MASP2	107.768382	0.32548921	0.195106983	1.668260176	0.09526409	0.1517051
IYD	1609.024971	-1.073833688	0.328438222	-3.269514986	0.00107732	0.00304772
FAM76A	824.4831552	0.03263641	0.07694237	0.424166944	0.671444067	0.746644863
TRAF3IP3	391.4233582	0.783819334	0.190549921	4.113459235	3.90E-05	0.000155657
POMT2	1139.303068	-0.031475177	0.091867162	-0.342616191	0.73188722	0.797035797
VTA1	4025.825616	-0.193440238	0.093560023	-2.067552269	0.038682144	0.070098293
MLXIPL	1383.647505	-0.214858923	0.327046622	-0.65696726	0.511201968	0.60665475
BAZ1B	9017.323786	0.021165281	0.071543989	0.295835905	0.767355402	0.826366076
RANBP9	4486.291205	0.131857642	0.09446709	1.39580505	0.162773209	0.239402639
ETV7	1022.136902	-0.15254159	0.220922599	-0.690475265	0.48989536	0.586660825
SPRTN	931.1981474	0.101785471	0.084862748	1.199412865	0.230367448	0.319456037
METTL13	2281.958095	-0.255708024	0.080416997	-3.179775838	0.00147389	0.00402225
DYRK4	1110.100583	-0.145090218	0.124530259	-1.165100106	0.243978474	0.335573768
ZNF207	11191.44569	-0.020990072	0.059052414	-0.355448168	0.722253869	0.789113138
UQCRC1	12539.1584	-0.814564069	0.105867942	-7.694152311	1.42E-14	3.30E-13
STARD3NL	1694.017293	0.45259458	0.104566608	4.328289788	1.50E-05	6.56E-05
CD9	16831.71007	-0.274531742	0.156282216	-1.756640962	0.078979026	0.129535383
HHATL	1.456976248	0.152616019	0.399916077	0.381620113	0.702743163	0.772665034
NCAPD2	9121.271486	-0.358280821	0.122935503	-2.914380409	0.003563953	0.008793697
IFFO1	540.578576	1.242095009	0.142209438	8.734265673	2.45E-18	1.17E-16
GIPR	152.7113634	-0.390231686	0.22590296	-1.727430604	0.084090358	0.136547164
PHF7	245.0138176	-0.22431661	0.12489634	-1.796022288	0.072490972	0.120238309
SEMA3G	716.5979193	1.03345432	0.182301183	5.66893918	1.44E-08	1.19E-07
NISCH	4701.562236	0.247485765	0.102295163	2.419330089	0.015549123	0.032026828
STAB1	4723.465828	1.389107127	0.161116158	8.621774156	6.59E-18	2.85E-16
FUZ	475.6479552	0.940895561	0.211770878	4.442988421	8.87E-06	4.10E-05
SLC6A13	8.309003815	0.123808796	0.299770978	0.413011282	0.679598348	0.753624335
PRSS3	4611.420619	-1.202486192	0.262995559	-4.572268044	4.82E-06	2.36E-05
ZNF200	668.5751067	-0.077272104	0.077685755	-0.994675339	0.319894192	0.418645666
CD4	3829.088578	1.215596754	0.171232986	7.099080521	1.26E-12	2.12E-11
LRRC23	285.9085447	-0.103829842	0.12280242	-0.845503219	0.397829936	0.49905866
BTK	488.1011838	1.185639316	0.214500979	5.527430802	3.25E-08	2.52E-07
HFE	746.8003029	0.01653134	0.131131333	0.126067049	0.89967885	0.927394191
SCMH1	2752.266789	0.343657261	0.123210164	2.789195716	0.005283912	0.01249288
FYN	2851.082287	1.099249284	0.120286976	9.138556108	6.33E-20	4.19E-18
HIVEP2	3674.089284	0.544339093	0.122992559	4.425788838	9.61E-06	4.41E-05
FMO1	271.3220803	1.195157512	0.247393784	4.83099248	1.36E-06	7.52E-06
TCEB3	3579.47035	-0.123248484	0.073841578	-1.669093311	0.095098889	0.151505271
LYPLA2	4383.393824	-0.504295589	0.107618488	-4.685956829	2.79E-06	1.44E-05
CLCN6	1290.168418	0.494691288	0.106874831	4.62869775	3.68E-06	1.85E-05
MRC2	6664.173834	1.071934089	0.188870336	5.675502646	1.38E-08	1.15E-07
NME2	43.43035518	-0.692717489	0.182319746	-3.79946498	0.000145009	0.00050378
SLC6A7	67.8039962	-1.026031411	0.34679801	-2.958585062	0.003090549	0.0077581
TSPAN9	2217.560294	0.696658978	0.127047934	5.483434157	4.17E-08	3.17E-07
BTBD7	2987.304942	-0.045354043	0.077976376	-0.581638256	0.560810369	0.650668299
APBA3	1248.968707	-0.083537988	0.093138566	-0.896921564	0.369760773	0.470131806
MKS1	681.4842241	-0.26440634	0.07928207	-3.335008018	0.000852969	0.002475078
ABHD5	1095.7294	-0.008882249	0.115979078	-0.076584924	0.938953753	0.956275141
KAL1	914.460939	1.297021172	0.224941816	5.766029601	8.12E-09	7.04E-08
AKAP8L	1700.283689	0.126590985	0.06630855	1.909120102	0.0562466	0.096962347
MBTD1	1710.032004	-0.040319531	0.089673419	-0.44962634	0.652979892	0.73101998
UTP18	1851.633157	-0.212545622	0.082984198	-2.561278256	0.010428779	0.022644365
RNF216	3933.745591	0.44227477	0.077737742	5.689318423	1.28E-08	1.07E-07
TTC19	3029.07583	-0.487074563	0.106260845	-4.583763316	4.57E-06	2.25E-05
PTBP1	25256.94601	-0.393524275	0.082560313	-4.766506572	1.87E-06	1.00E-05
DPF1	91.07867149	-0.247782775	0.226295076	-1.09495434	0.273536641	0.368912767
SYT7	1778.825652	0.648556623	0.343625614	1.887393128	0.059107469	0.10119899
LARS2	1651.533866	-0.295094058	0.097101044	-3.039041046	0.002373325	0.006132001
PIK3C2A	6617.343626	0.306864596	0.079164702	3.876280548	0.000106065	0.000380976
PLAUR	5563.615503	0.22094272	0.184206956	1.199426583	0.230362116	0.319456037
ANLN	4493.177414	-0.40804634	0.15766739	-2.588019881	0.009652941	0.021165637
WIZ	5867.471014	-0.014318681	0.09081421	-0.157670046	0.874716805	0.90856584
RABGAP1	4096.661887	0.476363036	0.103145694	4.618351154	3.87E-06	1.93E-05
DCN	28004.85735	1.886010478	0.207346235	9.095947539	9.38E-20	5.94E-18
QPCTL	713.4582937	-0.314101085	0.125251218	-2.507768703	0.012149617	0.025816582
PPP5C	4330.709537	-0.044319057	0.088365592	-0.501542019	0.615989714	0.69951251
CEP68	1954.392392	0.375618899	0.117740808	3.190218462	0.001421653	0.003900694
MAP4K3	3334.500567	0.131400282	0.10531687	1.247666043	0.212153382	0.298289964
ZBTB32	71.50905789	0.380205865	0.19438627	1.955929636	0.050473444	0.088327369
TYROBP	4501.238875	0.882755317	0.201788939	4.374646704	1.22E-05	5.45E-05
TMEM159	1588.992481	-0.384460508	0.137581436	-2.794421388	0.005199268	0.01230801
GABRA3	187.498053	1.562996832	0.579062465	2.699185192	0.006950948	0.01589443
BRCA1	1820.072426	0.02572237	0.141604409	0.181649498	0.855857801	0.89509107
ERCC1	2667.030264	-0.043011351	0.097651752	-0.440456521	0.659606496	0.736616588
CD22	492.8115937	0.91121453	0.285099627	3.196126701	0.001392859	0.003835139
SEMA3B	3162.744718	-0.795227257	0.190700437	-4.170033745	3.05E-05	0.000124411
MBTPS2	1953.899106	0.522767937	0.101362909	5.157388832	2.50E-07	1.61E-06
PRICKLE3	1379.566675	-0.331517715	0.111252725	-2.979861531	0.002883787	0.007315131
LTF	5154.325576	-0.012134875	0.428832242	-0.028297488	0.977424884	0.983250254
EXTL3	3783.263599	0.476215343	0.114488215	4.159514074	3.19E-05	0.000129809
NR1H4	110.1012872	0.406932585	0.438427904	0.928163061	0.353322993	0.453311546
ELOVL5	3601.237813	0.848711985	0.176365548	4.812232296	1.49E-06	8.18E-06
ALOX5	1832.167566	0.423837849	0.191352302	2.2149608	0.026762755	0.051227869
KDM5D	1154.684668	0.562092829	0.47366488	1.186688844	0.235350377	0.325466773
CALCOCO1	4209.840019	0.71174656	0.125117284	5.688635008	1.28E-08	1.07E-07
UBR7	2317.614294	-0.141817762	0.075570107	-1.876638365	0.060567675	0.103300302
MAP4K5	2742.348027	0.073711872	0.079669488	0.92522086	0.354851035	0.454904811
EHD3	1080.750888	0.541334764	0.186994129	2.894929203	0.003792441	0.009283011
PSMC4	7003.243244	-0.111946759	0.116893499	-0.957681651	0.338223312	0.437707507
MAN2B2	5098.294807	-0.193059607	0.10341972	-1.866758165	0.061935367	0.105275221
SLC7A14	41.8217018	2.863984704	0.415582973	6.891487122	5.52E-12	8.39E-11
CLDN11	311.2666519	1.355280305	0.274185668	4.942929047	7.70E-07	4.49E-06
SLC25A39	11060.75546	-0.506360374	0.116261243	-4.355366943	1.33E-05	5.86E-05
MVP	17002.79293	-0.654123875	0.119768527	-5.461567345	4.72E-08	3.55E-07
NUB1	5486.906812	0.096944578	0.093659611	1.035073469	0.300634602	0.397807948
PGM3	3308.227955	0.006530819	0.120705507	0.054105392	0.956851196	0.969199302
RWDD2A	495.3977892	0.0688725	0.098685077	0.69790187	0.485238565	0.58240768
CLK1	3868.923903	0.190889474	0.118466723	1.611334129	0.107106916	0.167777224
POLR3B	1033.074555	-0.1789907	0.111265696	-1.608678204	0.107686724	0.168546602
ANGEL1	2423.801514	0.052469093	0.10791308	0.486216249	0.626813852	0.70863672
RNF14	2150.272531	0.083838932	0.073471445	1.141109056	0.253824543	0.346517466
DNASE1L1	1326.920075	-0.240109016	0.111314578	-2.157031193	0.031003234	0.05812116
DDX11	1998.565275	-0.242446912	0.159928873	-1.515967116	0.129527668	0.197370073
HEBP1	1993.706134	-0.265543131	0.136502435	-1.945336219	0.051734526	0.090219677
GPRC5A	38683.90293	-0.613878721	0.212688529	-2.886280341	0.003898248	0.009515136
MAMLD1	528.1293868	0.86786251	0.179772952	4.827547749	1.38E-06	7.64E-06
CD6	782.1198255	0.781219442	0.189736706	4.11738698	3.83E-05	0.000153414
TACC3	3794.593719	-0.57428971	0.153000549	-3.753514057	0.000174373	0.000594851
UFL1	3768.874354	-0.235448432	0.077647041	-3.032291106	0.00242705	0.006258095
POLA2	1820.938646	-0.301868925	0.108836404	-2.773602525	0.005543937	0.013025315
ZC3H3	3320.343791	-0.273075229	0.107179001	-2.547842633	0.010839135	0.023383648
CAPN1	18847.41233	-0.642707486	0.105259122	-6.105955245	1.02E-09	1.04E-08
ACPP	624.2958971	-0.951043325	0.284295431	-3.34526419	0.000822042	0.002394809
MDH1	6364.838799	-0.189536009	0.091793747	-2.064803046	0.03894164	0.070494864
SLC30A9	4055.069048	-0.293787922	0.07660706	-3.834998007	0.000125565	0.000442191
MTMR11	3556.504682	-0.443051335	0.198431518	-2.232766947	0.025564317	0.049226473
COX15	3041.048153	-0.327988932	0.092201069	-3.557322444	0.000374654	0.001184645
CCDC88C	4588.69397	-0.427271179	0.12508846	-3.415752175	0.000636061	0.001903592
YAF2	1130.428198	0.305662157	0.086201096	3.545919603	0.000391246	0.001231797
ZMYND11	5618.807106	0.376567918	0.093220181	4.039553624	5.36E-05	0.000206222
WAS	954.9644231	0.829240555	0.170580921	4.861273766	1.17E-06	6.57E-06
DPEP1	1904.479535	-0.526377717	0.44524889	-1.182210061	0.237122362	0.327584731
BID	2311.80657	-0.337632336	0.106500672	-3.170236662	0.001523148	0.004142451
NPC1L1	1588.087477	-0.896556537	0.385403655	-2.326279276	0.020003657	0.039813185
XYLT2	2294.996327	-0.180958833	0.108054068	-1.674706349	0.093991861	0.150092663
RGPD5	9.290159518	0.070280928	0.192378044	0.36532718	0.714867192	0.783036893
STMN4	7.43953155	2.219759353	0.399480351	5.556617109	2.75E-08	2.16E-07
NUDCD3	5223.677115	0.097682738	0.075754105	1.289471213	0.197234318	0.280714137
ISL1	344.5798304	1.055504346	0.250967042	4.20574884	2.60E-05	0.000108036
CHDH	2738.32617	-0.569437789	0.174323128	-3.266564774	0.001088609	0.003077374
IL20RA	1136.331168	-0.680453783	0.237825901	-2.861142454	0.004221173	0.010226145
CLCA1	443.1258147	-0.562807156	0.619899273	-0.907900978	0.363930541	0.464266417
CLCA4	275.8125887	-4.35575091	0.501861283	-8.679192945	3.99E-18	1.78E-16
GLT8D1	2395.272679	0.052924418	0.084654544	0.625181061	0.531852231	0.625055
ATP2C1	7400.690939	0.046575695	0.089462696	0.520615816	0.60263443	0.6879045
IGF1	402.3704279	2.925922698	0.309209673	9.462584621	3.00E-21	2.76E-19
SLC38A5	1693.711412	0.063209024	0.317847671	0.198865776	0.842367742	0.88574232
RALBP1	6790.434058	-0.287542005	0.086505477	-3.323974561	0.000887443	0.002562246
RUFY3	1427.019242	0.264932635	0.094347935	2.808038498	0.004984427	0.011861257
CNTN1	799.5629258	2.186704164	0.379472069	5.762490432	8.29E-09	7.18E-08
SLC11A1	1089.658401	1.137013091	0.250569066	4.537723306	5.69E-06	2.74E-05
WWTR1	8002.511644	1.306082787	0.193534654	6.748573228	1.49E-11	2.06E-10
AGPS	4366.096906	0.015166672	0.085956628	0.176445639	0.859943853	0.898133233
CXorf56	955.9868943	-0.086409365	0.082020983	-1.05350316	0.292110447	0.389065821
ATP1A2	1018.037132	3.16550135	0.41921952	7.550939788	4.32E-14	9.26E-13
TTC27	1155.86383	-0.258918994	0.089220498	-2.902012434	0.003707738	0.009101376
ZNF582	84.2261164	1.375295541	0.202621364	6.787514978	1.14E-11	1.62E-10
VSIG2	3093.384069	-1.377029036	0.353237022	-3.89831459	9.69E-05	0.000351302
PHLDB1	3876.49369	1.07188262	0.14498601	7.393007225	1.44E-13	2.82E-12
MARCO	258.6612171	0.742280145	0.372637654	1.991962264	0.046375198	0.08214352
CYP24A1	99.36979716	2.184779039	0.431918859	5.058308966	4.23E-07	2.60E-06
PRDM11	1058.382171	0.450375042	0.146377904	3.076796623	0.00209238	0.00548337
SYT13	4121.329949	0.458183747	0.324101868	1.413702892	0.157449156	0.232883114
SNAI2	1005.265272	1.142596389	0.209241528	5.460657836	4.74E-08	3.56E-07
CD74	188311.0022	0.426220431	0.201760173	2.112510235	0.034642709	0.063889034
HGF	707.9671208	1.680213513	0.212773347	7.896729237	2.86E-15	7.46E-14
ZRANB1	1161.452866	0.538013079	0.084631744	6.357107335	2.06E-10	2.36E-09
NCDN	2163.380444	0.091831183	0.089935317	1.021080333	0.30721638	0.404943885
GPR124	4880.33875	1.424883841	0.174168264	8.181076215	2.81E-16	8.71E-15
ZFP64	2092.86321	-0.115347556	0.085014748	-1.356794655	0.174846466	0.254102915
MNAT1	792.0179803	-0.059180809	0.103705242	-0.570663623	0.568227682	0.657056249
SAMD4A	2080.044208	1.560125587	0.185940778	8.390443467	4.84E-17	1.71E-15
RUNX3	1798.260414	0.497141434	0.185840561	2.675096492	0.007470774	0.01693488
MRE11A	1838.73678	0.053629098	0.105764179	0.507062963	0.612110641	0.696337007
PLEKHB1	2959.014797	0.813972117	0.28140599	2.892518801	0.003821663	0.009347343
SERPINB1	15990.66208	-0.834316543	0.172533404	-4.835681233	1.33E-06	7.37E-06
CYP3A43	7.090211535	0.933561365	0.337145831	2.769013521	0.00562263	0.013179357
SLC7A9	313.1339192	-0.643119382	0.400488372	-1.605837837	0.108309545	0.169313003
SPAST	1945.851808	0.013358047	0.078104304	0.171028313	0.864201503	0.901001162
NRXN3	1324.725927	3.213806954	0.327280681	9.819727055	9.26E-23	1.29E-20
OSBPL5	2212.627495	0.076657695	0.162110768	0.472872318	0.636304275	0.716466819
AQR	4416.367921	0.065516077	0.079004661	0.829268502	0.40695249	0.507669021
CPS1	12333.25662	-1.875696639	0.461687894	-4.062694006	4.85E-05	0.000189207
C8B	5.999220108	0.760928906	0.527178688	1.443398458	0.148908258	0.222023703
FHL1	11761.30433	2.955008836	0.314783942	9.387419256	6.15E-21	5.26E-19
RTFDC1	4403.461323	0.071666958	0.077668057	0.922734019	0.356145833	0.456166105
GABRA1	3.78752387	0.65580148	0.512918502	1.278568578	0.201049021	0.28516457
NLRP2	2233.883492	0.629851693	0.438949088	1.434908308	0.151313228	0.225099227
SLC45A4	3238.669538	-0.63912739	0.12985222	-4.921959654	8.57E-07	4.95E-06
RNF10	10927.84452	-0.226288832	0.066758676	-3.389654273	0.000699808	0.002072906
ZNF839	303.0115986	0.043571016	0.091018318	0.478706007	0.632147792	0.712923062
ZDHHC6	2610.218601	-0.029825427	0.08288019	-0.359861958	0.718950367	0.786367572
GRAMD1B	1851.707348	-0.711121957	0.270417889	-2.629714918	0.00854565	0.01901437
RNH1	7031.57493	-0.316819725	0.090651888	-3.49490487	0.000474231	0.001464541
NDUFS1	8027.77915	-0.274817238	0.08140634	-3.375870211	0.000735826	0.002168482
RB1CC1	4684.742297	0.25469756	0.085626776	2.974508349	0.002934585	0.007415386
ERP44	7055.740025	-0.260212121	0.092010638	-2.82806562	0.004683021	0.011222421
ALAS1	4640.495585	-0.44940537	0.105407958	-4.263486148	2.01E-05	8.54E-05
BIRC3	7139.101173	0.035563996	0.209618236	0.169660792	0.865276911	0.901728036
AKAP11	5770.673209	0.390858023	0.116905845	3.3433574	0.000827712	0.002408016
GLRX2	570.2595631	-0.436055167	0.099764613	-4.370840063	1.24E-05	5.52E-05
SNAPC1	395.7727502	0.159721383	0.096291265	1.658731809	0.097169847	0.154237723
DERA	2119.051939	-0.204789249	0.135765768	-1.508401217	0.131451872	0.199823189
STRAP	6830.035261	-0.022695197	0.113641008	-0.199709571	0.841707728	0.885249891
ABCC2	427.6990127	0.10932266	0.358925922	0.304582793	0.760683927	0.820989392
DEF6	1229.538485	-0.395436389	0.142510905	-2.77477987	0.005523908	0.012983056
PLEKHO1	3078.880062	1.547004066	0.17920512	8.632588553	6.00E-18	2.60E-16
GCLM	2040.523247	-0.212496297	0.109545778	-1.939794503	0.052404669	0.091196556
UBR2	4580.238204	0.209801173	0.093883981	2.23468552	0.025438002	0.049022836
EHD2	11381.69304	0.983259426	0.191935975	5.122851128	3.01E-07	1.90E-06
DEPDC1	1373.922406	-0.475909962	0.185504498	-2.565490142	0.010303015	0.022417226
CCDC28A	1041.96491	-0.054187338	0.086354322	-0.627500015	0.530331526	0.623729
RRAGD	866.2351799	0.721882785	0.20984204	3.440124703	0.000581446	0.001757516
HSF2	775.4641997	0.510643005	0.095156483	5.366350119	8.03E-08	5.73E-07
PHF20	3630.079874	0.339274719	0.062567459	5.42254274	5.88E-08	4.33E-07
HSD17B6	159.1632201	1.055638336	0.194777646	5.419709908	5.97E-08	4.39E-07
NR1H3	1585.258749	-0.272314969	0.134339263	-2.027069094	0.042655347	0.076305143
TYMP	7612.689196	0.09038137	0.205194408	0.440467024	0.659598891	0.736616588
NCAPH2	2305.184125	-0.414150908	0.122564173	-3.379053594	0.000727358	0.002144189
TOMM34	3958.198688	-0.071033229	0.138530562	-0.512762153	0.608117707	0.692703597
SEC63	6509.772059	0.434018614	0.118475226	3.663370216	0.000248918	0.000819544
KPNA6	7041.896287	0.08712464	0.061920914	1.407030924	0.159418219	0.235284663
VIM	37636.35516	1.276652582	0.145311134	8.785648741	1.55E-18	7.84E-17
RTEL1-TNFRSF6B	352.5605482	-0.232251356	0.181635313	-1.278668515	0.201013812	0.285153676
FAS	1668.126255	0.580118669	0.195053223	2.974155777	0.002937959	0.007422929
RNASET2	4178.859468	-0.568958215	0.135695028	-4.192918675	2.75E-05	0.000113543
CD44	32102.43028	0.258372634	0.196831226	1.312660797	0.189297273	0.271297787
KCNG1	215.2305717	0.961860351	0.331436472	2.90209567	0.003706753	0.009100129
AGPAT4	625.9922457	0.710165587	0.166333461	4.269529309	1.96E-05	8.34E-05
SLAMF7	2027.122322	0.923783487	0.250704265	3.684753783	0.000228924	0.00075949
BTN3A1	3104.580523	0.105946501	0.147752435	0.717054179	0.473340667	0.571285613
MIPEP	1508.494239	-0.495108686	0.104063403	-4.757759914	1.96E-06	1.04E-05
PRKCH	1668.952308	0.520988666	0.139692339	3.72954358	0.000191827	0.000647446
INSRR	17.50586785	1.051504848	0.289627197	3.63054595	0.000282822	0.000918646
IFNGR1	7562.129174	0.149211766	0.13156168	1.134158258	0.25672817	0.349880413
B4GALT7	1693.982298	-0.252719707	0.091796562	-2.753041084	0.005904449	0.013748693
SH2D2A	707.7509256	-0.125434669	0.155091814	-0.808776849	0.418643515	0.518712986
VRK2	1348.943081	0.065074248	0.114192483	0.56986455	0.56876957	0.657446714
TNFRSF1B	4461.764466	0.652306958	0.145712761	4.476663216	7.58E-06	3.55E-05
VEZT	4017.863718	0.234314244	0.081043951	2.891199675	0.003837742	0.00938306
POU2F2	1548.014681	0.498036908	0.189924864	2.622283872	0.008734265	0.019391064
BRD9	2139.858171	-0.030130529	0.096280968	-0.312943764	0.754323387	0.815786458
SNX1	5526.752938	0.195969432	0.076345818	2.566865297	0.010262247	0.022338717
TBPL1	1018.150205	0.02798113	0.088470019	0.316278107	0.751791427	0.813601786
ARNTL2	3493.638312	-0.186163512	0.178127619	-1.045113127	0.295970688	0.392863034
BCLAF1	9668.978457	0.0074423	0.068572999	0.108531057	0.913574446	0.937656579
SLC39A9	6316.393745	-0.258241104	0.073832347	-3.497668919	0.000469343	0.001450387
ANK1	943.2985756	0.207357464	0.328961258	0.630340075	0.528472109	0.622232763
IBSP	97.39454893	1.359245425	0.415274053	3.27312871	0.00106364	0.003012147
TFB1M	713.7860217	-0.393701343	0.091413318	-4.30682698	1.66E-05	7.16E-05
RABEP1	3361.916714	0.424091798	0.087903935	4.82449163	1.40E-06	7.74E-06
HMGB3	3121.725192	-0.165159387	0.176470692	-0.935902645	0.349323315	0.449073657
NUP160	4344.609876	0.057121591	0.092580995	0.616990466	0.537241014	0.62991319
BAK1	2856.89332	-0.515001539	0.124291249	-4.14350603	3.42E-05	0.00013833
MUSK	86.48980472	1.986600959	0.315561091	6.295455974	3.06E-10	3.41E-09
IKZF2	819.4004595	-0.79057868	0.221072954	-3.576098592	0.00034876	0.001110501
GRN	35181.08724	0.050835769	0.119780686	0.424407058	0.671268974	0.74654246
FAM13B	1935.018847	0.634945853	0.125981276	5.040001753	4.66E-07	2.82E-06
ARHGAP31	2470.48927	1.310882484	0.136098187	9.631887903	5.86E-22	6.35E-20
CENPQ	417.2691456	0.084515669	0.128707544	0.656648913	0.51140669	0.606859939
SARS	6462.613395	-0.332960865	0.076124419	-4.373903554	1.22E-05	5.46E-05
RANBP3	3924.794938	0.070737942	0.073324053	0.964730383	0.334679873	0.43400525
ARID4A	2478.109113	-0.005137539	0.099877003	-0.051438655	0.958975983	0.970939002
TSSC1	1724.089232	-0.431177643	0.101586623	-4.244433283	2.19E-05	9.22E-05
PNPLA6	4358.598723	-0.006304199	0.097154291	-0.064888533	0.94826275	0.963211133
IFT88	816.6021969	-0.013778282	0.100141673	-0.137587892	0.890566125	0.920368523
ALG1	1614.348078	-0.512198761	0.109675343	-4.670135919	3.01E-06	1.54E-05
ZCCHC8	1576.045016	-0.204002321	0.069372672	-2.94067267	0.003275004	0.008163115
ABCF2	4098.818622	-0.020368189	0.086667065	-0.235016492	0.814195933	0.862826927
CHPF2	4682.391146	0.048864904	0.10551299	0.463117421	0.643280204	0.722530082
LRRC7	88.52170192	1.423013116	0.253958443	5.603330595	2.10E-08	1.69E-07
FUT8	4021.983054	-0.195598755	0.126921251	-1.541103263	0.123291656	0.189289363
UBA6	3498.730554	-0.038627466	0.110469427	-0.349666572	0.726588943	0.792532936
GAB2	2635.445421	0.482288162	0.125845511	3.832382719	0.000126908	0.000446508
ATP6V0A1	4811.688224	0.143254907	0.100062165	1.431659085	0.152241411	0.226268249
PIAS1	4705.781075	0.051119163	0.07205247	0.709471349	0.478032025	0.575636392
SLC4A7	2249.083183	0.362267731	0.11835212	3.060931482	0.002206496	0.005750033
APBA2	423.903841	1.16148648	0.189822675	6.118797348	9.43E-10	9.64E-09
MAP2K3	4948.251236	-0.367979869	0.115289238	-3.191797211	0.001413906	0.003885236
EFCAB1	13.6970525	1.023119904	0.28966577	3.532070438	0.00041232	0.001290901
TMSB10	59203.38973	-0.400895568	0.155219363	-2.582767776	0.009801127	0.021447556
ASTE1	631.4390207	-0.18961714	0.086911514	-2.181726343	0.029129736	0.05514008
RNF19A	4803.899035	0.204263623	0.126007167	1.621047661	0.105007418	0.165003005
PEX3	1043.739085	-0.047534973	0.097576687	-0.487155024	0.626148475	0.708108006
GABARAPL2	3222.561839	0.027091815	0.077793779	0.348251694	0.727651168	0.793412782
MYOC	289.0083857	4.514120516	0.498368882	9.057789682	1.33E-19	8.19E-18
SH3YL1	3552.062593	-0.708207426	0.144474855	-4.901942447	9.49E-07	5.44E-06
FAM136A	3641.477794	-0.355203979	0.106154833	-3.346093319	0.000819588	0.002389119
VCL	22524.30594	0.6701314	0.153127234	4.376304489	1.21E-05	5.41E-05
DEPDC1B	1059.204385	-0.61957267	0.169596438	-3.653217466	0.000258975	0.000849428
DAPK2	666.9119267	-0.523428347	0.180274406	-2.903508934	0.003690064	0.00906616
NSMAF	2368.798867	0.074609045	0.083174528	0.897017952	0.369709338	0.470097747
ADSS	3663.694595	-0.207444858	0.078382489	-2.646571441	0.008131233	0.018236948
STAP1	75.55512566	0.963949208	0.24805893	3.885968573	0.000101923	0.000367342
TIMP2	23436.61221	1.46092769	0.164162687	8.899267672	5.62E-19	3.11E-17
RFC1	3022.991896	0.10612858	0.078045411	1.359831129	0.173883369	0.252978226
TBC1D23	2726.512039	0.061037495	0.07238244	0.843263852	0.399080894	0.500339834
CUL3	4482.252871	-0.059740607	0.067484184	-0.885253455	0.376019947	0.476343548
MYOM2	110.8448333	-0.039377544	0.195953052	-0.200953969	0.840734567	0.884512681
OTC	227.7289332	-1.67518155	0.452408523	-3.70280723	0.000213227	0.000712612
CYP46A1	59.52381081	1.143378068	0.197656067	5.784684919	7.26E-09	6.34E-08
ZZZ3	2664.954533	0.020385195	0.067183799	0.30342427	0.761566552	0.821679952
SLC18A1	44.48497712	0.652797381	0.364626521	1.790317884	0.073402823	0.121518274
USP2	318.4166899	0.705859414	0.251252989	2.809357278	0.004964052	0.011821622
CASR	13.1326712	-0.451546456	0.390534658	-1.156226332	0.247588592	0.339720966
TUBG2	721.4278213	0.661921944	0.13910008	4.75860219	1.95E-06	1.04E-05
RPL26L1	851.0647287	-0.468797789	0.104894502	-4.469231294	7.85E-06	3.67E-05
FLT4	1060.991576	1.061995572	0.150234036	7.068941225	1.56E-12	2.59E-11
NSUN2	4766.692895	-0.121110583	0.100362172	-1.206735376	0.227534071	0.316193612
FBXO42	2228.111862	0.135256909	0.061052996	2.21540167	0.026732507	0.051186538
MFAP3	1244.227022	0.403046911	0.107853678	3.736978829	0.000186245	0.000630949
MRI1	1481.042426	-0.351012572	0.117991127	-2.974906506	0.002930779	0.00740675
METTL1	983.1992779	-0.146090096	0.128016155	-1.141184844	0.25379301	0.346517466
HOXC8	170.100003	-0.186822136	0.286019155	-0.653180504	0.513639917	0.609071841
AGA	955.5708437	0.099208747	0.124539247	0.796606285	0.425679726	0.525398914
PI4K2B	1607.722369	-0.493412985	0.102448375	-4.816210949	1.46E-06	8.04E-06
BOD1L1	5022.909996	0.186445129	0.098502796	1.89279022	0.058385773	0.100126562
MAT2B	4353.694087	-0.131773771	0.093799898	-1.404839172	0.160069108	0.235953948
TLL1	161.866786	1.785232679	0.233181391	7.655982623	1.92E-14	4.36E-13
EDC4	3201.757868	-0.16596409	0.089274249	-1.859036523	0.063021962	0.106855532
TRIO	7024.442476	0.773095012	0.120392203	6.421470768	1.35E-10	1.59E-09
VCAN	16754.04819	1.65029318	0.198714537	8.30484375	1.00E-16	3.33E-15
CLEC16A	2834.175873	-0.063944313	0.099858428	-0.640349688	0.521945284	0.616527058
MSR1	2083.899256	1.532523366	0.211286941	7.253280114	4.07E-13	7.43E-12
CDH1	26139.36797	-0.835539466	0.203570427	-4.104424595	4.05E-05	0.000161124
SKIV2L2	3604.993477	-0.018812429	0.07809862	-0.240880434	0.809647787	0.8592484
DNAH5	260.6748283	0.337832313	0.245865326	1.374054319	0.16942482	0.247453203
ZFYVE16	2803.22472	0.361494386	0.081508264	4.435064242	9.20E-06	4.24E-05
FAM65A	4755.348168	0.322170738	0.115358348	2.792782179	0.005225687	0.012361345
C6	231.2692727	-0.164900713	0.410631113	-0.40157871	0.687994101	0.760658967
RAI14	5089.851283	1.073965577	0.121204518	8.860771828	7.95E-19	4.26E-17
SOX30	120.8536795	-1.001313257	0.287993415	-3.476861635	0.00050732	0.001555394
PNKP	1924.33531	-0.36475608	0.105825293	-3.446776011	0.000567319	0.001719719
BEST2	29.17390022	2.273405963	0.425524085	5.342602318	9.16E-08	6.47E-07
PHLPP2	916.2625373	0.400997355	0.136281245	2.942425081	0.003256526	0.008122364
SPDL1	1104.178609	-0.237444355	0.115442652	-2.05681653	0.039703877	0.071704579
STAU2	2754.402503	0.191131195	0.088366069	2.162947815	0.030545194	0.05734703
PQLC2	1072.032384	-0.248961963	0.096003806	-2.593250979	0.009507336	0.020876517
CTNS	1164.360991	0.183344857	0.079644651	2.302036049	0.021333139	0.042181937
RTN4R	679.8919571	-0.558328177	0.193151881	-2.890617336	0.00384486	0.009399258
PHF23	1831.397282	0.023184158	0.087554777	0.264796033	0.791166593	0.845610559
CDH10	24.26375804	3.559818152	0.473043763	7.525346341	5.26E-14	1.11E-12
INPP4A	2317.703871	0.546733815	0.095586726	5.71976712	1.07E-08	9.06E-08
RAB27B	4488.31814	-0.923756281	0.25513773	-3.620618092	0.0002939	0.000951546
PSMA4	7566.546031	-0.25871579	0.103870328	-2.490757424	0.012747112	0.026891457
MYO16	67.88886921	0.975245799	0.241037824	4.046028056	5.21E-05	0.000201335
LSG1	3187.348508	-0.110167747	0.090075269	-1.223063201	0.221305826	0.309002596
PARP3	1629.15285	-0.507849386	0.13593351	-3.736013196	0.000186961	0.000632926
TNC	22537.31867	2.460399557	0.280018215	8.786569662	1.54E-18	7.80E-17
THAP3	497.7987513	-0.206868346	0.088563611	-2.335816519	0.019500806	0.038966881
FAM65C	327.4887639	0.87981103	0.202921359	4.335724113	1.45E-05	6.35E-05
TDP1	1183.172864	-0.214281246	0.084893649	-2.524113985	0.011599031	0.024770835
AIFM2	1745.961841	-0.529080796	0.122458024	-4.320507364	1.56E-05	6.76E-05
C2orf83	3.868549831	0.333910167	0.45635771	0.731685167	0.464360752	0.562833796
SPATA7	473.1877361	0.314697149	0.100158323	3.141996981	0.001677998	0.00451021
MED17	1953.966178	-0.084850186	0.077593889	-1.093516338	0.27416716	0.369580199
RETSAT	5539.022721	-0.805983296	0.118230882	-6.81702856	9.29E-12	1.34E-10
CAPG	7472.767733	-0.068192385	0.171271263	-0.39815427	0.690516472	0.762562717
AP2S1	4505.490634	-0.380208972	0.111154941	-3.420531459	0.000624989	0.001873967
USH2A	31.83272941	0.323309352	0.253723258	1.274259812	0.202571354	0.287067645
ZPBP	2.849845152	2.057807884	0.691705408	2.974977296	0.002930102	0.007406022
TG	78.41350956	0.921759654	0.263838376	3.4936527	0.00047646	0.001470299
ADAM28	3114.466403	0.481740269	0.275489491	1.748670217	0.080348041	0.131349988
BARX2	1004.768083	-1.263348917	0.319292723	-3.956710642	7.60E-05	0.000282082
DCUN1D1	2520.755235	0.014405183	0.082168482	0.175312754	0.860833891	0.898521578
JADE2	4411.041598	0.480795476	0.147496555	3.259706488	0.001115276	0.003146229
ZIC2	625.0710696	-1.323549046	0.407464931	-3.248252661	0.001161161	0.003257844
LCP2	2658.611603	1.195602446	0.159122006	7.513746702	5.75E-14	1.20E-12
TRIT1	812.4609686	-0.135435672	0.078972487	-1.714972852	0.086350204	0.139714748
ADRB1	123.0879321	-0.278552744	0.257081406	-1.083519606	0.278577853	0.37433531
GUCA2B	23.01873265	-1.297412386	0.493919054	-2.626771282	0.008619925	0.019159519
CUL7	2911.953114	0.144536358	0.115087491	1.255882436	0.209158598	0.29489074
CTNNA1	25615.39061	-0.423092345	0.090811911	-4.658996156	3.18E-06	1.62E-05
PHKA2	1849.046496	0.306264204	0.110237779	2.778214578	0.005465851	0.012867215
CNTLN	520.2764185	0.770756573	0.170771135	4.513389072	6.38E-06	3.04E-05
EPHA3	1191.361288	2.289469598	0.247536844	9.24900536	2.27E-20	1.70E-18
HSPA5	44254.01288	-0.321562801	0.100383197	-3.20335285	0.001358374	0.003747761
DSG2	24603.2644	-0.681442884	0.190905354	-3.5695326	0.000357619	0.001137189
GEMIN8	837.701048	-0.11498899	0.099587979	-1.154647284	0.248234895	0.340421639
OFD1	1812.808285	-0.105546423	0.095102501	-1.109817529	0.267077664	0.361787804
GPM6B	559.2938258	1.513597984	0.222704049	6.796454718	1.07E-11	1.53E-10
MAGEC2	15.43204745	0.081718278	0.81522755	0.100239839	0.920153919	0.94243541
PREX2	845.7245646	1.552607822	0.188410728	8.240548906	1.71E-16	5.47E-15
WDR37	1284.295913	0.075650483	0.090327423	0.837514016	0.402303702	0.503354664
YTHDC2	2293.359858	-0.120486143	0.097622242	-1.234207908	0.217125441	0.30418933
CTPS2	1934.352647	0.019091341	0.096705894	0.197416524	0.843501599	0.886445865
ATP6V1H	2748.173508	0.011091914	0.085913317	0.129105874	0.897273874	0.925438735
POLR2B	6003.370658	0.01960089	0.083055939	0.235996251	0.813435579	0.862164868
FAM214A	2149.317103	0.011410691	0.124932247	0.091335035	0.92722638	0.947443949
ARAP2	1771.960312	-0.355045345	0.145468518	-2.440702284	0.014658734	0.030406311
TPR	9458.206279	0.085508952	0.080185555	1.066388483	0.286248066	0.382767586
CP	894.2289148	0.335362402	0.306524195	1.09408134	0.273919306	0.369324397
KIAA0556	2112.569932	-0.165536765	0.109007052	-1.518587665	0.128866318	0.196472205
DTNBP1	999.5464635	0.02662276	0.075097315	0.354510151	0.722956598	0.789473903
XK	1576.424721	-0.378409298	0.199057054	-1.901009233	0.057300803	0.098530312
ANO2	57.32871759	0.244116948	0.179459568	1.360289405	0.17373836	0.25283929
C12orf4	1136.336784	0.256370567	0.090074661	2.846200749	0.004424429	0.010667064
SCML1	1795.818394	0.043266235	0.168822719	0.256282067	0.797733043	0.85076863
WWC3	3232.250677	1.011044078	0.135383652	7.467992338	8.14E-14	1.67E-12
ARHGAP6	883.8101351	0.652905914	0.227850089	2.865506512	0.004163427	0.010095226
FAM184B	27.76971127	-0.122660075	0.176439169	-0.695197535	0.486931517	0.583919825
MAP4	18172.197	0.426892033	0.094730753	4.506372196	6.59E-06	3.13E-05
GOPC	2776.264132	0.215722088	0.076196856	2.83111536	0.004638599	0.011129953
ROS1	50.26314777	1.821008612	0.372207474	4.892455789	9.96E-07	5.69E-06
USP28	2092.288561	0.23086436	0.094374851	2.446248725	0.014435138	0.029997972
HDAC9	1308.309483	0.851290036	0.247185509	3.443931798	0.00057332	0.00173598
TSPAN17	2317.512091	-0.422609269	0.089944349	-4.698563848	2.62E-06	1.36E-05
NOP16	1309.395408	-0.627234719	0.11146561	-5.627159059	1.83E-08	1.49E-07
CC2D2A	828.34901	1.026546765	0.175798248	5.839345834	5.24E-09	4.70E-08
RRM2B	2847.955974	0.287299275	0.129814869	2.213146131	0.026887573	0.051426662
ZNF800	2253.796549	-0.0897779	0.063884345	-1.40531926	0.159926364	0.235779202
TNFRSF17	142.5407802	-0.47648506	0.304727301	-1.563644143	0.117901162	0.182068567
SNX29	2142.886706	0.721036682	0.115924361	6.219889183	4.98E-10	5.34E-09
LMO3	393.3892923	1.920409771	0.281885993	6.812717972	9.58E-12	1.37E-10
MRPS10	3276.557505	-0.0029444	0.090253278	-0.032623745	0.973974634	0.98099729
GUCA1A	26.76859743	-0.087242208	0.332801461	-0.262144906	0.793209727	0.847366928
RSF1	4854.457631	0.133325763	0.083593328	1.594933056	0.110727207	0.172597255
VPS13D	5892.314256	0.080539533	0.116505569	0.691293417	0.489381168	0.586083575
CELF2	3108.061294	1.594574681	0.200405089	7.956757425	1.77E-15	4.76E-14
FAM120A	25303.42357	-0.45130959	0.074229243	-6.079943321	1.20E-09	1.21E-08
R3HDM1	3184.00128	-0.010884981	0.073885508	-0.147322269	0.882877656	0.915053513
COL9A2	893.5457159	-1.599510769	0.275849526	-5.798490189	6.69E-09	5.88E-08
KITLG	4477.40277	-0.12731649	0.173502699	-0.733801207	0.463069905	0.561697551
ERCC8	442.0105624	0.124370643	0.073715646	1.687167517	0.091571146	0.146903563
ADAMTS6	285.9275203	1.029384578	0.171038075	6.018452785	1.76E-09	1.73E-08
H6PD	9161.317518	0.207885008	0.133755443	1.554217184	0.12013262	0.185005204
VAMP3	7020.888976	-0.061822402	0.079189479	-0.780689591	0.434985084	0.534359817
PER3	1898.07503	0.438450099	0.198910861	2.204254191	0.027506473	0.052457849
UTS2	54.99942978	-0.730112827	0.35452042	-2.059438005	0.039452298	0.07131776
TNFRSF9	339.2486351	0.831809192	0.195806391	4.248120752	2.16E-05	9.09E-05
EPN3	2505.343413	-1.592770421	0.256884641	-6.2003334	5.63E-10	6.00E-09
LTBP1	8773.467485	1.666165328	0.197274686	8.44591551	3.02E-17	1.12E-15
RCN1	8020.672449	0.112486618	0.142409447	0.789881709	0.429596854	0.5291721
ELN	6075.627323	1.794974509	0.242338072	7.406902669	1.29E-13	2.56E-12
RFC2	1771.521045	-0.293166028	0.101428351	-2.890375564	0.003847818	0.00940408
ARID1B	7366.64773	-0.055150755	0.083541519	-0.660159832	0.509151266	0.604710262
CLPTM1L	7521.277656	-0.143349381	0.114220704	-1.255020983	0.209471143	0.295135045
NEDD4L	5794.913618	-0.084133482	0.141490525	-0.594622729	0.552095683	0.643060823
FOXP3	483.5492065	0.571644528	0.179114127	3.191509992	0.001415312	0.003888541
PPP1R3F	239.1950912	0.845067667	0.164097371	5.149794077	2.61E-07	1.66E-06
HEXB	8320.951526	-0.062219566	0.106236721	-0.585669116	0.558097892	0.648360542
PTCD2	742.7237047	0.021756819	0.08387034	0.259410171	0.795318783	0.849144377
KIAA2022	114.9869217	2.586164052	0.340330827	7.598970903	2.98E-14	6.55E-13
JKAMP	2597.480842	-0.031246219	0.09537125	-0.32762723	0.743193531	0.806768936
DKK3	5679.329607	1.240311258	0.161745597	7.668284523	1.74E-14	3.99E-13
ARHGEF5	1305.788198	-0.667532463	0.14090912	-4.737326184	2.17E-06	1.14E-05
NFE2L3	4636.75733	0.024809438	0.167830338	0.147824514	0.882481262	0.914815687
MCUR1	3380.025424	-0.291615679	0.116088355	-2.512014907	0.012004402	0.025545013
LIMA1	12035.66758	-0.621853227	0.136843832	-4.544254686	5.51E-06	2.66E-05
LETMD1	2848.952056	-0.420126683	0.097465139	-4.31053286	1.63E-05	7.05E-05
SLC4A8	325.8836703	0.403761733	0.224523329	1.798306368	0.072128471	0.119741173
LAMC3	533.7413779	0.805637695	0.2967497	2.714872815	0.006630123	0.015241211
PTGER3	702.5153187	1.965693032	0.239521217	8.206759554	2.27E-16	7.14E-15
TNIP3	101.2710391	1.215152763	0.20748165	5.856675829	4.72E-09	4.28E-08
MAPK9	3305.443252	-0.153839176	0.086162485	-1.785454259	0.074187664	0.12259715
COL23A1	165.8250415	0.871655024	0.22644946	3.849225444	0.000118492	0.000419762
BCAR1	7407.362371	-0.459886442	0.106842132	-4.304354772	1.67E-05	7.23E-05
FAM160A2	3369.44424	-0.547383764	0.096450711	-5.675269327	1.38E-08	1.15E-07
HERPUD1	8765.758754	0.043730101	0.111194365	0.393276238	0.694115466	0.765208039
HOMER3	745.0971283	0.43419271	0.158346449	2.742042619	0.006105842	0.014170932
RAD51	763.9908705	-0.348300541	0.144710986	-2.406870063	0.016089893	0.032987481
POLQ	961.8617609	-0.257308262	0.180564457	-1.425021661	0.15415094	0.228696397
PIK3CB	4003.637412	-0.114476834	0.102523783	-1.116588079	0.264170491	0.358358732
CYBA	15406.42358	-0.586964793	0.175511185	-3.344315593	0.000824858	0.002401179
THOC3	833.6216703	-0.588055166	0.123929634	-4.745073061	2.08E-06	1.10E-05
HEBP2	5673.36585	-0.610452686	0.089791506	-6.798557152	1.06E-11	1.51E-10
MPHOSPH9	1454.06782	0.162090396	0.107184462	1.512256467	0.130468631	0.198562738
PLEKHA5	3649.944558	0.112771782	0.12300811	0.916783306	0.359256202	0.45931717
PRSS8	11369.46056	-0.88807298	0.227719535	-3.899854182	9.63E-05	0.000349275
SIKE1	2661.348205	0.035125248	0.071922459	0.488376624	0.625283096	0.707356139
RRP12	2793.107873	-0.285944953	0.114822724	-2.490316739	0.01276293	0.026915895
FNIP2	3541.078005	0.156116192	0.101438421	1.539024261	0.123798373	0.189914452
MSMO1	3615.762309	-0.509757309	0.165671514	-3.076915857	0.002091543	0.00548193
TTC17	4766.897643	-0.034363251	0.077312876	-0.444469965	0.656702839	0.734405937
ALX4	14.5912825	1.22224748	0.299359479	4.082875488	4.45E-05	0.000175037
FSTL4	71.60986378	0.124664012	0.386660394	0.322412158	0.747140475	0.809926298
FOXN3	6712.656796	0.515158927	0.126509521	4.07209609	4.66E-05	0.000182437
METTL24	179.2356539	3.673673933	0.311081496	11.80936177	3.49E-32	2.22E-28
AKR7A2	3363.215907	-0.758083437	0.103852783	-7.299596735	2.89E-13	5.42E-12
MRTO4	2573.729066	-0.562915079	0.102659667	-5.4833129	4.17E-08	3.17E-07
NNAT	230.9711261	1.533692547	0.265670913	5.772903521	7.79E-09	6.77E-08
USE1	895.5432492	-0.197066748	0.106823152	-1.844794353	0.065067459	0.109777236
MCF2L2	100.6232916	0.669529102	0.144019285	4.648885051	3.34E-06	1.69E-05
NRIP2	317.34496	0.691493228	0.138383373	4.996938671	5.82E-07	3.46E-06
LAMA3	9332.394799	-0.123550006	0.249229313	-0.495728227	0.620086169	0.702943861
AP5M1	3073.404816	-0.321769512	0.079757381	-4.034354012	5.48E-05	0.00021029
ANAPC4	1398.186099	-0.021870467	0.076226634	-0.286913716	0.774178388	0.831928807
KCNQ1	4739.290661	-1.210486244	0.235466678	-5.140796362	2.74E-07	1.74E-06
TRAPPC3	2562.68622	-0.226294845	0.063997995	-3.535967735	0.000406284	0.001273638
THRAP3	8908.016797	-0.101392659	0.063915538	-1.586353828	0.112659068	0.175264797
PHPT1	3432.458515	-0.305453382	0.124682302	-2.449853558	0.014291433	0.029731729
ENTPD2	1551.399881	-0.982469406	0.253962429	-3.868562008	0.000109479	0.000391469
LY75	1651.178709	-0.343196999	0.151744998	-2.261669271	0.023717845	0.046191767
ARID4B	4060.407389	0.088585977	0.088672457	0.999024727	0.317782713	0.416453875
OPN3	426.3163363	-0.123773747	0.149015152	-0.830611827	0.406192951	0.506859088
SDCCAG8	1431.34775	0.011218799	0.091260886	0.122931074	0.902161679	0.929118437
PTPRN	223.9694471	1.924563203	0.360270909	5.341988913	9.19E-08	6.49E-07
HHAT	324.9069711	0.236206835	0.165368887	1.428363212	0.153187342	0.227426028
KIF1B	5587.557993	0.281645892	0.104972402	2.683047038	0.007295473	0.016574932
FOXC1	1931.094055	-0.322062267	0.209526947	-1.537092347	0.124270697	0.19051792
TBC1D22A	2484.190892	-0.280039265	0.072658367	-3.85419154	0.000116113	0.000412405
SYNE2	12971.49671	-0.15507029	0.157173804	-0.986616637	0.323830611	0.422810874
PLEKHH1	2304.470806	-0.668408422	0.153793346	-4.346146566	1.39E-05	6.10E-05
ATP9A	10532.19879	0.32450635	0.133759748	2.426038886	0.015264635	0.031488468
SPO11	0.941269361	0.549101861	0.762724494	0.71992163	0.47157325	0.569873699
CBLN4	15.14648619	1.743865255	0.358578501	4.863273308	1.15E-06	6.51E-06
CHRDL2	4057.604818	2.580008633	0.348549378	7.402132372	1.34E-13	2.65E-12
FAM168A	4288.641643	0.47430702	0.090794221	5.223978091	1.75E-07	1.17E-06
RELT	602.2857606	0.273022738	0.143335395	1.904782405	0.056808362	0.097771692
GALC	3947.803347	-0.245381863	0.169134107	-1.450812422	0.1468321	0.219322471
NOP58	6284.374743	-0.305617784	0.112166919	-2.724669512	0.006436588	0.014851808
SZRD1	8561.469576	-0.037585028	0.072106632	-0.521242312	0.602197982	0.687520778
KCNH2	1805.657352	1.722721009	0.307648665	5.599637524	2.15E-08	1.72E-07
CUL1	4479.68775	0.117242345	0.068811544	1.703817961	0.088415101	0.142550102
FAM114A2	1221.003954	0.222436262	0.080050686	2.778692758	0.005457812	0.012851463
CYFIP2	2523.799309	0.289705396	0.164263329	1.763664464	0.077788487	0.127824573
TAB2	6169.186043	0.270124694	0.080269705	3.365213496	0.000764845	0.002245671
GINM1	2511.604074	0.33775084	0.079585414	4.243878631	2.20E-05	9.24E-05
EIF2AK2	8644.56165	0.23701705	0.098099244	2.416094569	0.015687986	0.032260589
USP36	3628.635123	0.068053047	0.082070104	0.829206292	0.406987685	0.507669021
KMT2C	7403.968327	0.114230119	0.091662471	1.246203787	0.212689589	0.29891891
MCOLN3	277.9713252	0.59044522	0.282378335	2.090972095	0.036530566	0.066808656
CCDC85A	56.02397839	0.428980399	0.258722954	1.658068571	0.097303627	0.154424369
PUM2	9654.985051	0.129378811	0.059578216	2.171579149	0.029887421	0.056283845
MRPL43	3084.014379	-0.335748218	0.094375676	-3.557571544	0.000374299	0.001183719
ITIH4	36.57786332	-0.135418134	0.243223241	-0.55676478	0.577688151	0.665513777
ITIH1	11.84927118	0.484900098	0.343071569	1.413407997	0.157535796	0.232993194
C4orf27	768.0134051	0.178200681	0.093690757	1.902009192	0.057169953	0.09832304
ZFR	7614.425901	0.280840957	0.059731355	4.701734286	2.58E-06	1.34E-05
ZNF280C	557.3857281	0.096809722	0.111738104	0.866398468	0.386271684	0.487291476
NPFFR2	17.04600842	2.473804609	0.409107397	6.046834227	1.48E-09	1.47E-08
PHF21B	25.78367824	2.451001375	0.359300704	6.821588004	9.00E-12	1.30E-10
TRAF1	1141.297959	0.950723092	0.157520155	6.035564748	1.58E-09	1.57E-08
RC3H2	4237.793556	0.263714725	0.080772663	3.264900714	0.001095025	0.003093675
IL17RB	1567.367528	-0.392840138	0.200921586	-1.955191309	0.050560494	0.088431023
TRAF3IP2	3135.488436	-0.267557651	0.130994187	-2.042515448	0.041100429	0.073814357
GYG2	657.823797	0.023030655	0.228210549	0.100918449	0.919615198	0.942089412
DCBLD2	2200.596727	1.216089094	0.203738441	5.96887404	2.39E-09	2.27E-08
SERPINB3	246.7095858	-1.473903526	0.648013364	-2.274495569	0.022936207	0.044886341
SOAT1	2814.965247	0.639583018	0.141030355	4.535073458	5.76E-06	2.77E-05
PKP2	6411.020556	-0.811300836	0.160499373	-5.054853618	4.31E-07	2.64E-06
MSH4	26.03993218	-0.991210818	0.300243064	-3.301361249	0.000962169	0.002755887
F7	89.94888066	1.362623452	0.417562701	3.263278659	0.001101312	0.003109965
GDI2	18756.45537	-0.133170848	0.096723519	-1.376819706	0.168567997	0.246367617
PRDM1	4112.60192	0.442926244	0.185965689	2.381763255	0.01722997	0.035002214
ATG5	2767.047473	-0.01082238	0.097172918	-0.111372386	0.911321056	0.935955334
TMCC3	1986.601894	0.033845085	0.183321194	0.184621778	0.853525703	0.893239821
PITHD1	1847.715383	-0.375274707	0.069667921	-5.386621339	7.18E-08	5.18E-07
MTA3	2636.917464	-0.038301714	0.084421197	-0.453697828	0.65004633	0.728510026
USP13	1356.902243	0.57285343	0.156264373	3.665924728	0.000246446	0.000812107
ATP11B	6433.036567	-0.05485335	0.116941384	-0.469067052	0.639021709	0.718725451
LAMC2	12925.1169	-0.152442679	0.245448719	-0.62107751	0.534548626	0.627682444
CDK14	1507.367281	1.304661678	0.197299946	6.612580017	3.78E-11	4.86E-10
SEC61A1	22380.29787	-0.210112209	0.097834417	-2.14763081	0.031743096	0.059269316
PPP1R12A	7051.841855	0.705534421	0.139631979	5.052814029	4.35E-07	2.66E-06
RASGRF1	105.1808216	0.835335507	0.216965376	3.85008669	0.000118076	0.000418599
CAMK2B	57.52536404	0.959099246	0.294058061	3.261598215	0.00110786	0.003126698
CROCC	1143.041135	-0.136704049	0.130392345	-1.048405481	0.294451829	0.391389599
POLR3E	2686.535613	-0.304359286	0.079508434	-3.828012567	0.000129182	0.000453755
ATP2B4	16104.39371	1.721499216	0.214932845	8.009474863	1.15E-15	3.19E-14
ZC3H11A	9064.194417	0.089821783	0.072220925	1.243708555	0.213606846	0.300009085
RIOK2	1228.745775	-0.001417224	0.09231655	-0.01535179	0.987751525	0.990868607
YIPF1	1730.293874	-0.068926836	0.080326336	-0.858085155	0.390845444	0.492247434
NDC1	3861.329761	-0.52638825	0.120787125	-4.357983111	1.31E-05	5.80E-05
DGKG	485.3133473	2.082281173	0.270083804	7.7097595	1.26E-14	2.95E-13
FLYWCH1	2007.459338	0.04691483	0.103774866	0.452082784	0.651209346	0.729545718
UNKL	791.298968	0.059870168	0.116752215	0.512796849	0.608093434	0.692703597
TBXAS1	1339.003085	0.482085103	0.197294897	2.443474771	0.014546587	0.030203936
PARP12	3995.480829	-0.106097632	0.121596385	-0.87253936	0.382914205	0.48388807
ALDH18A1	8280.274413	-0.376816499	0.100901734	-3.734489843	0.000188096	0.000636178
TARBP1	2635.9348	-0.126463278	0.110432968	-1.145158736	0.252143408	0.344790022
GATB	819.7612677	-0.341405711	0.091063893	-3.749078814	0.000177485	0.000604064
MXD1	6067.799726	-0.30774086	0.183119735	-1.68054448	0.092851428	0.148520235
CDK17	2290.013015	0.660646271	0.082915696	7.967686464	1.62E-15	4.39E-14
DNAJC25	620.2189359	-0.082033694	0.08346675	-0.98283082	0.325690711	0.424658116
SLC2A3	3470.084389	1.819417328	0.182596887	9.96412017	2.19E-23	3.57E-21
PSD	1293.573814	2.866367138	0.311996665	9.187172367	4.03E-20	2.81E-18
CTDP1	1879.309761	-0.249939666	0.093693793	-2.667622454	0.007639005	0.017273116
YBX3	13144.25331	-0.121981296	0.123413741	-0.988393153	0.322960139	0.421774626
STYK1	524.5462496	-1.09786997	0.232694934	-4.718065629	2.38E-06	1.25E-05
WNK1	19812.95885	0.236655234	0.134810655	1.755463865	0.079179996	0.12976457
CCAR1	5524.620209	-0.060424259	0.080242073	-0.753024653	0.4514351	0.55059609
OGFR	4043.893898	-0.143891297	0.111492531	-1.290591359	0.196845414	0.280307046
GNA15	896.632934	-0.534884053	0.247509493	-2.161064796	0.030690334	0.057596846
CREB3L3	814.6773217	0.022441172	0.450988903	0.04975992	0.960313706	0.971695408
PIGV	1000.58984	-0.560180658	0.084369919	-6.639578014	3.15E-11	4.11E-10
PTPRU	3252.812798	-0.089855991	0.211419789	-0.425012205	0.670827777	0.746264112
SNRNP40	1981.997673	-0.198540056	0.081794637	-2.427299178	0.015211706	0.031392866
RIMBP2	283.5387429	1.166746925	0.376562144	3.098417998	0.001945568	0.00514531
COL11A1	2169.266815	0.07100925	0.390275189	0.181946615	0.855624621	0.894945347
QSER1	3635.513979	0.137800229	0.127832308	1.077976539	0.281044226	0.376879458
MPC1	2380.330396	-0.551740335	0.132518275	-4.163503737	3.13E-05	0.000127724
ACAA1	2144.403394	-0.731772479	0.100823692	-7.257941712	3.93E-13	7.20E-12
BCAT1	2530.735537	1.640507615	0.256195995	6.40333045	1.52E-10	1.77E-09
HDAC7	5421.826565	0.352788767	0.09892477	3.566232864	0.00036215	0.001149298
LZTS1	939.5621119	1.29883826	0.180040123	7.214160028	5.43E-13	9.73E-12
PRDM6	234.9197589	1.349915428	0.236010346	5.719729871	1.07E-08	9.06E-08
WNT8A	2.283612484	0.550049614	0.686865448	0.800811302	0.423240895	0.523031851
SPAG4	400.0508616	-0.068622071	0.179558333	-0.382171461	0.702334189	0.77230441
NCKAP1	16109.11522	-0.092690687	0.092938617	-0.997332332	0.318603225	0.417242468
MRPS35	6183.074853	-0.489369996	0.159528715	-3.067598187	0.002157866	0.005637941
GUCY1B3	2053.430969	1.941176251	0.171497357	11.31898642	1.06E-29	1.83E-26
SFSWAP	2588.790303	-0.027524632	0.075408544	-0.365006815	0.715106319	0.783232703
TNK2	4199.722377	-0.660866942	0.137949842	-4.790632123	1.66E-06	9.01E-06
MON2	3271.901964	0.106279202	0.09363691	1.135013986	0.256369458	0.349416513
CDH3	3198.617228	-0.670446436	0.242292161	-2.767099156	0.005655755	0.013252115
ARSF	7.473101703	-1.212013767	0.378422837	-3.202802916	0.001360971	0.003754382
GPBP1	4457.811591	0.090713152	0.068481532	1.324636711	0.185291674	0.266681866
DGAT2	1708.786849	-0.492925372	0.190752265	-2.584112816	0.009762985	0.021371447
ZNF112	266.0842237	0.049762214	0.13792439	0.360793427	0.718253877	0.78582322
CS	14866.28509	-0.315020021	0.090440829	-3.483161577	0.000495529	0.001522427
LTK	475.3203305	-1.045549189	0.30567223	-3.420491256	0.000625081	0.001873967
MRPS24	693.8109675	-0.57132466	0.123875249	-4.612096943	3.99E-06	1.98E-05
ELMO2	3138.386221	0.409172094	0.086570893	4.726439563	2.28E-06	1.20E-05
WAPAL	4728.779935	0.125218789	0.077197507	1.622057424	0.104791053	0.164703729
VMP1	13070.55055	0.108362181	0.119044055	0.910269574	0.362680361	0.462816591
APPBP2	2709.267039	0.268727524	0.072677575	3.697530157	0.000217707	0.000726377
POLD1	2143.6812	-0.19049876	0.157306976	-1.211000075	0.225895376	0.314420383
SEZ6	79.6833422	2.159916858	0.31703083	6.812955246	9.56E-12	1.37E-10
EIF4B	20514.11612	-0.235192067	0.093364277	-2.519079838	0.011766197	0.025094116
SLC6A16	113.8208288	1.18826442	0.220215626	5.395913289	6.82E-08	4.94E-07
GLTSCR1	2479.351317	0.018978861	0.12601244	0.150611007	0.880282578	0.913075354
SPHK2	1518.1639	-0.365665785	0.162658199	-2.248062429	0.024572209	0.047633474
RPL18	46219.65031	-0.675222946	0.119438242	-5.653322887	1.57E-08	1.29E-07
CA11	380.3568658	0.603169086	0.17160179	3.514934705	0.000439862	0.00136748
ISOC2	2558.709049	-0.3926608	0.129330614	-3.036100959	0.002396591	0.006187922
U2AF2	9513.133631	-0.220392391	0.099519997	-2.214553833	0.026790704	0.051261948
EPN1	15789.26297	-0.477616167	0.124861107	-3.825179671	0.000130677	0.000458414
MED29	3699.127195	0.168282786	0.078183012	2.152421374	0.031364182	0.058688221
AHRR	228.9036918	0.277865158	0.207928396	1.336350223	0.181434828	0.262232596
GSC2	0.663717293	1.562449415	0.79015977	1.977384163	0.047998223	0.084523137
ZNF275	2257.989103	0.20553861	0.09071319	2.265807313	0.023463183	0.045786096
MTMR1	2182.414931	-0.142206998	0.090324347	-1.574403831	0.115394119	0.178863228
GPC1	5539.197699	-0.219911444	0.164413896	-1.337547798	0.181043891	0.261753346
ADCK1	723.3647024	-0.446542345	0.091625042	-4.873584083	1.10E-06	6.22E-06
HAGH	1544.564358	0.005987376	0.088309351	0.067800026	0.945944823	0.961583517
RNF4	4833.947322	-0.10864023	0.069306422	-1.567534815	0.116989735	0.180939443
CASP8	2921.660494	-0.360400265	0.106096131	-3.39692186	0.000681484	0.00202382
LIMCH1	1383.271379	0.334660849	0.198809102	1.683327605	0.092311689	0.147867712
ASUN	2307.765742	-0.211611162	0.15304222	-1.382697934	0.166757506	0.244213935
TM7SF3	5629.654165	-0.06844764	0.162864844	-0.420272652	0.674286286	0.748888507
DLX3	71.45687022	0.228013902	0.509569007	0.447464227	0.654539911	0.7324595
SPA17	672.3231493	-0.370567682	0.10390163	-3.566524231	0.000361747	0.001148212
TSPAN32	80.50961376	1.360646562	0.24131929	5.638366336	1.72E-08	1.40E-07
WISP2	139.9123183	1.949303119	0.31767086	6.136235215	8.45E-10	8.71E-09
DMRT3	17.47267096	0.702803461	0.40813414	1.721991355	0.085071084	0.137879061
ST3GAL6	361.7777663	0.949845901	0.187989289	5.05265968	4.36E-07	2.66E-06
ATP2C2	2066.40361	-1.184563112	0.285251269	-4.152700584	3.29E-05	0.00013331
NGFR	790.268172	2.613571675	0.350687206	7.452714642	9.14E-14	1.86E-12
CDON	1020.325833	2.040482897	0.233096434	8.753814307	2.06E-18	1.00E-16
TAF2	3647.09719	0.059878637	0.103675306	0.577559301	0.563561691	0.653145296
HIPK2	9615.570375	-0.00074042	0.143742892	-0.005150999	0.995890115	0.996883183
TNPO3	4642.224726	-0.192874604	0.066846102	-2.885353048	0.003909749	0.009540769
MEF2BNB-MEF2B	16.43123219	0.135773529	0.159839269	0.849437871	0.395637688	0.49700307
RFXANK	1536.387442	-0.333330287	0.102471757	-3.252899117	0.00114234	0.003211812
TMEM161A	1987.726543	-0.410035475	0.104256717	-3.932940614	8.39E-05	0.000307902
LPAR2	1422.505768	-0.634622894	0.13123284	-4.835854301	1.33E-06	7.36E-06
CTSA	20309.91593	0.211952935	0.126798595	1.671571632	0.094608823	0.150875759
SUGP2	2747.955962	0.066618765	0.0889437	0.748999261	0.453857651	0.553090983
SLC12A2	16719.18406	-0.347538293	0.20089588	-1.729942362	0.083640574	0.135999535
SNX24	720.6436985	-0.067175218	0.124503763	-0.539543674	0.58951177	0.676072274
EYA2	828.6379265	-0.499431033	0.381239955	-1.310017555	0.190189897	0.272354674
CNN2	8874.537557	0.063635674	0.120043289	0.530106054	0.596038402	0.681876226
ABCA7	1672.034759	-0.500796046	0.145022587	-3.45322792	0.000553921	0.001683654
SNCAIP	424.0797956	0.910645851	0.265250324	3.433156412	0.000596598	0.001797616
DDX20	1161.193335	-0.069314421	0.070027959	-0.989810669	0.322266669	0.421157211
BTBD1	4962.302249	-0.100867633	0.072718474	-1.387097767	0.165411953	0.242610134
FAR2	1931.2343	-0.166456641	0.18072454	-0.92105168	0.357023446	0.457075325
BCAS1	3933.830136	-0.959606488	0.312219287	-3.073501629	0.002115625	0.0055382
POU1F1	4.1151152	-0.187530632	0.247388715	-0.758040366	0.448426818	0.547764005
CHI3L2	354.0250129	1.784693133	0.301208167	5.925115351	3.12E-09	2.92E-08
SBNO2	7690.92965	-0.032525617	0.1183201	-0.274895106	0.783396827	0.83936577
PMS1	1107.580217	-0.122148595	0.090505467	-1.349626709	0.177135752	0.256842801
HMG20B	3807.025526	-0.388925581	0.09132162	-4.258855489	2.05E-05	8.71E-05
CALCRL	2505.974741	1.355476839	0.155546829	8.71426853	2.93E-18	1.36E-16
TAF11	1283.797717	-0.044205502	0.070800562	-0.624366545	0.532386891	0.625567716
ANKS1A	4393.14542	0.313670789	0.112846533	2.779622747	0.005442208	0.012821052
AP3D1	13293.7094	-0.274632806	0.075681084	-3.628817012	0.000284723	0.000923872
ZNF76	1367.454006	0.087130312	0.083060593	1.048996992	0.294179503	0.391084244
SLC9A3R2	4474.163681	0.023822117	0.136672166	0.174301156	0.86162879	0.899105259
NTHL1	914.4199057	-0.665953034	0.146617266	-4.542118746	5.57E-06	2.69E-05
UHRF1BP1	2427.606064	0.224454335	0.097625464	2.299137189	0.02149715	0.042465073
GNAI3	6597.707564	-0.113948813	0.069912527	-1.629876895	0.103127518	0.162544512
IPO5	12282.4614	-0.045942992	0.098179758	-0.467947702	0.639821989	0.719408407
OAT	7438.579357	0.036627134	0.166519621	0.219956866	0.825904748	0.871988999
WDR3	2419.696625	-0.324945357	0.101771591	-3.192888638	0.001408573	0.003872813
PKN2	4555.427708	-0.235567968	0.094945519	-2.481085691	0.013098288	0.02752068
WDR18	2631.503627	-0.623409624	0.122471492	-5.090242765	3.58E-07	2.23E-06
TRAM2	4743.801201	0.607277297	0.105587552	5.751409928	8.85E-09	7.63E-08
NTN1	2562.926065	1.398719797	0.282610153	4.949290686	7.45E-07	4.35E-06
GLP2R	157.2553854	2.512607375	0.30207692	8.317773424	8.96E-17	3.01E-15
MCM10	871.0232175	0.038264435	0.191958981	0.199336517	0.841999516	0.885501586
DGKA	2538.433243	-0.464245297	0.16937896	-2.740867559	0.00612772	0.014219979
ERBB3	21429.86028	-0.463174568	0.166146147	-2.787753893	0.005307485	0.012542393
ROPN1	1.868905056	0.219525491	0.410755093	0.534443747	0.593034559	0.67917306
ANKRD44	1080.179941	0.976883405	0.159642959	6.119176269	9.41E-10	9.62E-09
KARS	8675.75742	-0.323038916	0.093662775	-3.44895733	0.000562756	0.001707387
ADAT1	1512.082788	0.010751336	0.081985272	0.131137405	0.895666611	0.924107394
PDIA5	2170.076175	-0.288457959	0.128100259	-2.251814017	0.024334027	0.047248591
TBC1D22B	1147.651437	-0.034945035	0.075320098	-0.463953662	0.642680945	0.721942026
NDUFB4	6573.726547	-0.534651395	0.104638923	-5.109488688	3.23E-07	2.03E-06
SPEN	9302.562919	0.02397483	0.086177625	0.278202493	0.780856921	0.837473881
MYLK	38903.33075	3.364578044	0.309096567	10.88520029	1.36E-27	8.92E-25
ZC3H15	4220.215065	-0.281808047	0.100201922	-2.812401598	0.004917307	0.011724939
MAP2K4	2202.638829	-0.060076083	0.085756045	-0.700546331	0.483586182	0.580857689
TMEM206	575.9730265	0.142457762	0.106736584	1.334666673	0.181985466	0.262904403
SNAP91	52.39016017	1.958351461	0.393650608	4.974846783	6.53E-07	3.86E-06
SLK	8967.641672	-0.105275413	0.121225908	-0.868423382	0.385162599	0.486278298
CYB5R4	1525.650429	0.120862672	0.091840001	1.316013409	0.188169542	0.270105675
COL17A1	4768.400003	-0.862824717	0.366986242	-2.351109164	0.018717542	0.03762323
GSTO2	1857.602431	-0.854964082	0.192253454	-4.447067484	8.71E-06	4.03E-05
SEC61A2	524.1166299	0.548097483	0.120219292	4.55914748	5.14E-06	2.50E-05
PRKCQ	295.8890903	0.974700458	0.231719344	4.206383644	2.59E-05	0.000107756
TLE2	1609.239644	0.191088105	0.197699056	0.966560533	0.333763772	0.433052818
ASB1	1322.990685	0.230315456	0.101362892	2.272187105	0.023075212	0.045125963
FAM107B	8151.745639	-0.014034385	0.207815558	-0.067532889	0.946157481	0.961738522
ME1	1874.414735	-0.396748559	0.186339915	-2.129165718	0.033240552	0.061631373
TBC1D1	5271.680029	0.695356014	0.127249777	5.464496925	4.64E-08	3.49E-07
CDK13	4630.330854	-0.039109075	0.061230868	-0.638715016	0.523008342	0.617381887
MTHFD2	4956.00293	-0.131192577	0.140944573	-0.930809711	0.351952005	0.451795706
SLC9A7	2210.508058	0.472902254	0.171172747	2.762719318	0.005732204	0.013401608
FOXJ2	2562.492972	0.027914998	0.085443192	0.32670828	0.743888537	0.807201802
YBX1	33943.46713	-0.415989451	0.088364924	-4.707630929	2.51E-06	1.30E-05
PDE4A	1900.06325	0.189506756	0.124374338	1.523680518	0.127588538	0.194835564
PPP2R5A	5181.551612	-0.318312154	0.080569849	-3.950760193	7.79E-05	0.000287844
CTNNA2	34.42609696	2.29217113	0.408881413	5.605955808	2.07E-08	1.67E-07
ELAVL1	5450.588095	-0.180255208	0.065297103	-2.760539122	0.005770605	0.01347487
TIE1	1784.626166	1.146599281	0.161514787	7.099035949	1.26E-12	2.12E-11
DIP2B	5051.932749	0.004269695	0.091873068	0.04647385	0.962932576	0.973704433
SMARCD1	4834.339549	-0.044318966	0.088275795	-0.502051167	0.615631529	0.699341284
KDM4A	2935.953407	-0.192415588	0.093580163	-2.056157849	0.039767304	0.071791934
NFYC	3162.971871	-0.187156023	0.063243019	-2.959315131	0.003083236	0.007740762
ZMYND12	171.4618427	-0.572898547	0.173672101	-3.298736779	0.000971209	0.002777609
SLC9A3	2254.141303	0.201159246	0.415911246	0.48365907	0.628627846	0.710044709
NGEF	762.3651511	-0.779400012	0.215379433	-3.61872998	0.000296052	0.000957864
ASPM	2869.127931	-0.215403899	0.172438334	-1.249164813	0.211604799	0.297723394
CD84	1583.340407	1.383194685	0.185906702	7.440262632	1.00E-13	2.02E-12
ELOVL1	7220.891215	-0.798830775	0.092711744	-8.61628463	6.92E-18	2.98E-16
SPI1	2126.75915	0.901996449	0.18265408	4.93827703	7.88E-07	4.59E-06
ZNRD1	981.0185785	-0.426718224	0.104480116	-4.084205106	4.42E-05	0.000174109
MPPED2	120.935324	0.969416316	0.253583286	3.822871491	0.000131907	0.000462303
CLDN18	41303.01084	-0.73288375	0.407974914	-1.796394151	0.072431853	0.120150699
ZBTB11	2103.671812	0.064002854	0.076739197	0.834030811	0.404263622	0.505100898
ATXN3	1797.722464	0.090634609	0.084748976	1.069447829	0.284867925	0.381256469
GOLGA5	3528.689744	-0.020694006	0.076712927	-0.269759039	0.787345637	0.842596756
FGFR2	3936.214973	-0.20425529	0.241118226	-0.847116756	0.396930046	0.498232759
LRRC40	1134.968092	-0.094900191	0.080636852	-1.176883636	0.239241954	0.330058719
ISOC1	1980.549446	-0.290880277	0.102869916	-2.827651554	0.004689081	0.011235534
EML1	2017.086659	1.83103242	0.215924345	8.479972078	2.25E-17	8.54E-16
TRMT11	954.5569159	-0.059189314	0.111905442	-0.528922575	0.596859161	0.682487697
THUMPD1	3475.984617	-0.120233308	0.079357599	-1.515082485	0.129751517	0.197648006
MSANTD3	1260.003585	0.187042743	0.08975712	2.083876387	0.037171413	0.067794613
KIF26A	1586.530203	-0.663584347	0.297093213	-2.233589721	0.025510081	0.049131957
ATG2B	3002.524298	0.15021959	0.095022005	1.580892666	0.113902582	0.176781181
ARFGEF1	6297.794454	-0.164950415	0.100368625	-1.643445998	0.10029069	0.158505496
ACSM2B	8.389820392	1.279685925	0.376686192	3.397220156	0.000680742	0.002022712
ZFAT	765.248193	0.06895701	0.089663496	0.769064479	0.441855034	0.541126304
MTFR1	2454.343686	-0.181578314	0.10907441	-1.664719655	0.0959687	0.152666496
STAG3	321.9739652	0.575589653	0.20684715	2.782681088	0.005391177	0.01271811
FECH	1238.214871	0.110170456	0.110383775	0.99806748	0.318246638	0.416889981
MYO9A	2673.202071	0.642080865	0.124714873	5.148390477	2.63E-07	1.67E-06
DDX3Y	1421.156675	0.975479362	0.461594672	2.113281244	0.034576703	0.063791977
PFKP	8776.339886	-0.581023629	0.1422927	-4.083298928	4.44E-05	0.000174754
IDI1	3721.661215	-0.106588061	0.133206935	-0.800169005	0.423612885	0.523389747
SP100	5425.118199	0.207903579	0.104801959	1.983775701	0.04728085	0.083460218
KLF6	15264.62548	0.180088771	0.12390118	1.453487136	0.146088549	0.218365744
PPAP2A	2603.274295	0.940253493	0.145302975	6.470985816	9.74E-11	1.17E-09
NEO1	6288.181693	0.302785314	0.14425091	2.099018402	0.035815279	0.065702107
TRAM1	19784.98965	0.222037824	0.125436683	1.770118739	0.076707363	0.126200252
PHKA1	1063.804411	0.087247773	0.161808048	0.539205398	0.589745136	0.676258582
TNFRSF1A	8270.855616	0.152808177	0.090463268	1.689173745	0.091186139	0.14640906
CACNB1	490.8947206	0.339616055	0.171486964	1.98041908	0.047656458	0.084029918
EVI5	2124.479244	0.042840741	0.082378267	0.52004907	0.603029375	0.688140437
STOML1	638.8344727	-0.07117843	0.109590996	-0.649491585	0.516020684	0.611232301
PKM	65799.19256	-0.358803783	0.118962348	-3.016112139	0.002560386	0.006567272
DHX29	2476.385984	0.010673736	0.072179101	0.147878489	0.882438665	0.914815687
DNTTIP2	3230.653533	-0.015510255	0.070119666	-0.221196926	0.824939102	0.871114135
METTL22	751.595254	0.140734676	0.081164197	1.733950217	0.082926917	0.135035011
TP53BP1	2574.761198	0.303842837	0.092486082	3.285281748	0.001018804	0.002898084
TRO	280.781529	1.555478556	0.179066306	8.686606625	3.73E-18	1.70E-16
RRP15	1832.08161	0.065082405	0.102306513	0.636151142	0.524677914	0.61875854
RHOA	32722.79804	-0.172825858	0.07274058	-2.375920823	0.017505219	0.035466012
DHX8	4217.788289	0.173019269	0.080159696	2.158432199	0.030894245	0.057945317
PRKCZ	1735.502413	-0.913696925	0.127541495	-7.163918861	7.84E-13	1.37E-11
ZFY	480.9442832	0.303583445	0.473062729	0.641740358	0.521041781	0.615879393
IARS2	8978.939555	-0.426552462	0.099901104	-4.269747249	1.96E-05	8.34E-05
SYT1	504.0993448	0.902973694	0.338631461	2.666538105	0.007663692	0.017314569
NAV3	243.6730025	1.812197182	0.232013363	7.810744844	5.69E-15	1.40E-13
IDH3G	4560.210867	-0.443401221	0.10274507	-4.315547405	1.59E-05	6.91E-05
ROGDI	1325.792339	-0.170328723	0.123371642	-1.38061486	0.167397412	0.244975895
PDZD4	332.8726529	2.643535988	0.293415998	9.009515523	2.07E-19	1.21E-17
ATP2B3	10.10996122	2.311482882	0.348106464	6.640160764	3.13E-11	4.09E-10
ROCK1	6476.195702	0.238212311	0.105266658	2.262941702	0.023639283	0.046077879
CBFB	3724.476511	-0.010115372	0.10601543	-0.095414146	0.923985881	0.945242507
PDK3	1036.9244	0.348018416	0.145139482	2.397820433	0.016492948	0.033705133
HYAL2	2869.500009	0.347587935	0.079746067	4.358684373	1.31E-05	5.79E-05
HDAC4	2496.093123	0.684081416	0.161709249	4.230317192	2.33E-05	9.77E-05
RASSF1	1530.430548	-0.388856184	0.085623182	-4.541482492	5.59E-06	2.69E-05
FGFR3	2829.051262	-0.879773364	0.291097941	-3.022258978	0.002508958	0.006446633
IFI35	2064.856238	0.062794645	0.162618529	0.386146927	0.699387858	0.769819056
HEATR6	1139.406532	0.225507123	0.085827	2.627461335	0.008602462	0.01912739
COASY	4388.351833	-0.349464606	0.105867702	-3.300955821	0.000963561	0.002758216
PLEKHH3	1520.764528	-0.342669823	0.124710117	-2.747730748	0.006000927	0.013952904
MEF2A	4830.943507	0.8769276	0.116401203	7.53366444	4.93E-14	1.05E-12
OTUD5	4569.378261	0.192671647	0.081074201	2.376485301	0.017478458	0.035423082
TFE3	4466.518391	0.322843064	0.091230815	3.538750173	0.000402026	0.001261574
TBC1D25	1326.269911	0.211432489	0.089147974	2.371702674	0.017706333	0.035843015
ACSL4	7258.191338	0.666831325	0.126975702	5.251645105	1.51E-07	1.02E-06
INPP5A	2219.695406	0.285315851	0.128631842	2.21808105	0.026549307	0.050876613
GPKOW	1333.438035	-0.00639583	0.081364779	-0.078606864	0.937345328	0.954918675
GRIPAP1	2575.826699	0.156202152	0.099493146	1.569979028	0.11641999	0.180189765
FTSJ1	2998.583914	-0.178044499	0.089139078	-1.99737873	0.045784057	0.081231564
PRR11	2087.141774	-0.37878341	0.15039501	-2.518590269	0.011782568	0.025117795
REEP1	749.0002149	1.71216615	0.293697225	5.829698089	5.55E-09	4.95E-08
ATP11A	10170.90225	0.158506449	0.159293134	0.995061403	0.319706401	0.418486047
POLR1A	5687.707655	-0.218028406	0.085333801	-2.555006377	0.010618585	0.023001508
LAPTM4A	19038.32609	0.087479716	0.077026854	1.135704118	0.256080417	0.349122358
TTC7A	3742.118721	-0.235827713	0.104307286	-2.26089396	0.023765824	0.046257191
IP6K2	3154.888683	-0.402897945	0.085873423	-4.691765266	2.71E-06	1.40E-05
STON1-GTF2A1L	17.99902958	2.344221685	0.329128654	7.122508648	1.06E-12	1.82E-11
SRBD1	1209.43775	0.071613653	0.078675741	0.910238045	0.362696984	0.462816591
KIF2A	2151.916581	0.3126326	0.105909066	2.951896477	0.003158288	0.007909405
RASGRP2	495.920734	1.157578554	0.235092901	4.923919656	8.48E-07	4.90E-06
PSME4	6168.494042	0.047087653	0.079991877	0.588655424	0.556092446	0.646649873
IFT80	784.6762469	0.078000663	0.102402326	0.761707924	0.446234345	0.545578696
SIRT2	3134.527949	-0.011686027	0.09756628	-0.119775267	0.904661175	0.930920021
ERLEC1	4860.060831	0.120188647	0.095885588	1.253458935	0.210038735	0.29575997
PPP2R5B	1287.742993	0.374177849	0.101482836	3.687104775	0.00022682	0.000753158
PYGM	353.8601827	2.796435179	0.305738324	9.146498688	5.88E-20	3.95E-18
PAGE1	15.56333054	-2.185768645	0.553564656	-3.948533601	7.86E-05	0.000289972
PITX1	4805.067633	-1.064357821	0.205258295	-5.185455821	2.15E-07	1.41E-06
TRPC7	15.61816071	-1.910785987	0.351641939	-5.433896737	5.51E-08	4.09E-07
MAST4	3218.943007	-0.151160637	0.17609026	-0.858427022	0.390656712	0.492099219
GPR116	2702.550133	1.155404947	0.146582966	7.882259322	3.22E-15	8.26E-14
SDK2	501.0433118	0.44164207	0.279308059	1.581200597	0.113832179	0.176700671
ADAM7	2.041184525	0.401361044	0.616416936	0.65111943	0.514969395	0.610328172
NUP133	3228.910775	0.02223883	0.075166577	0.295860623	0.767336524	0.826366076
NUCKS1	19972.69852	0.145079432	0.104415461	1.389443968	0.164697788	0.241761495
VPS35	11471.72221	-0.176648858	0.088419886	-1.997840816	0.045733921	0.081165262
DNAJA2	3828.744657	-0.147418789	0.075656733	-1.948521735	0.051352567	0.089610934
BCL3	8755.510133	-0.305313048	0.129810626	-2.351988109	0.018673372	0.037565365
KCNAB2	2367.555091	0.37932962	0.155493339	2.439523271	0.014706655	0.03049908
ABCC9	1913.52449	2.713244546	0.247098885	10.98039979	4.75E-28	3.77E-25
GAL	737.9767487	-0.740493351	0.393798804	-1.880384968	0.060055631	0.102564563
CLEC2D	608.5949111	0.860736074	0.190044665	4.529125175	5.92E-06	2.84E-05
FUNDC1	896.7428866	-0.221662185	0.115201585	-1.924124433	0.054338988	0.094116193
MAOB	2078.477627	0.719950109	0.275161823	2.61646075	0.008884658	0.019676855
RORA	1264.433584	0.8620153	0.164470829	5.241144001	1.60E-07	1.08E-06
DRD4	100.8358237	-0.119624873	0.222408445	-0.5378612	0.590672877	0.677200276
TGFBR3	3277.619051	0.929674056	0.218313672	4.2584326	2.06E-05	8.72E-05
PLA2G10	444.0163607	-1.12728485	0.258946701	-4.353347021	1.34E-05	5.91E-05
HES2	413.757836	-1.134880249	0.342800117	-3.310618035	0.000930902	0.002676378
ATP1B3	8739.084801	-0.128297553	0.104933536	-1.222655388	0.221459884	0.309171744
NEDD4	1549.256208	0.834782674	0.132064739	6.321011065	2.60E-10	2.94E-09
PIGB	726.9857804	-0.119610702	0.082701622	-1.446292095	0.148095292	0.220984314
MAPK6	4995.693594	-0.225265561	0.119511912	-1.884879569	0.059446099	0.101669247
GNB5	1267.539569	0.760116067	0.111039951	6.845428683	7.62E-12	1.13E-10
RAB27A	3123.296885	-0.058228847	0.143863766	-0.404749915	0.685661348	0.758958789
CECR5	1890.278636	-0.571480954	0.101125781	-5.651189514	1.59E-08	1.31E-07
UFD1L	3328.92234	-0.163410799	0.070051417	-2.332726538	0.019662502	0.039248865
LRP6	3515.291188	0.178022269	0.105713234	1.684011187	0.092179507	0.147680784
GUCY2C	2524.689708	-0.787552368	0.33611336	-2.343115334	0.019123471	0.038301161
SCT	28.28248475	0.88571496	0.30196992	2.933123139	0.003355708	0.008327272
PHRF1	4202.6274	-0.274439108	0.112051317	-2.449226962	0.014316321	0.029773763
IKBKAP	2784.553862	0.034985289	0.073042541	0.478971416	0.631958964	0.712794401
NUCB2	3914.314501	0.031779784	0.125986387	0.25224776	0.800849564	0.852948611
PFN2	3696.789197	0.941738586	0.215019723	4.379777692	1.19E-05	5.33E-05
PTPN3	2665.588666	-0.473615576	0.163252991	-2.901114239	0.003718383	0.009123983
SPTB	167.4459837	1.477447731	0.20271886	7.288161216	3.14E-13	5.85E-12
DAPP1	707.5168227	-0.460767417	0.209233648	-2.202166916	0.02765352	0.052706664
FGF10	286.0987022	3.096041415	0.340336636	9.096997179	9.29E-20	5.91E-18
SLC44A1	11255.55512	-0.350963996	0.097714958	-3.591712093	0.000328513	0.00105324
TMEM260	1281.750101	-0.015319267	0.089814807	-0.170565054	0.864565778	0.901183904
SMG6	1686.221866	0.21688168	0.087752579	2.471513469	0.013454248	0.028177542
EXOC5	4028.494361	0.245258565	0.076093056	3.223139915	0.001267936	0.003519378
CLTCL1	360.0091574	0.623800946	0.192602811	3.238794606	0.00120036	0.003351275
FGF22	8.643086292	-0.80377611	0.197495603	-4.06984306	4.70E-05	0.000183991
FSTL3	2321.520344	0.666418453	0.203409934	3.276233562	0.001052015	0.002983679
DGCR2	7494.465826	-0.301452119	0.082712785	-3.644564986	0.000267844	0.000875209
RNF126	3838.77468	-0.656350109	0.109847083	-5.975125509	2.30E-09	2.20E-08
MNT	2391.29287	0.031349387	0.083646995	0.374781992	0.707822608	0.776951002
ZXDC	2111.360346	-0.047995909	0.083644285	-0.573809785	0.566096526	0.655246938
JMJD6	1644.353739	0.107545445	0.081881702	1.313424643	0.189039898	0.271053825
POLB	966.8071609	-0.056348064	0.121798949	-0.462631777	0.643628328	0.722750844
ST6GALNAC1	3759.98567	-0.810196909	0.266683512	-3.038046495	0.002381172	0.006150609
WIPI1	1454.115812	0.379880836	0.139506159	2.723039888	0.006468425	0.014916245
FRMPD1	56.35952401	1.136816101	0.333074219	3.413101451	0.00064228	0.001919795
GBA2	3994.326337	-0.388960144	0.107989557	-3.601831077	0.000315984	0.001016145
NDST1	7610.483903	0.196601905	0.132650245	1.482107366	0.138311729	0.208522616
ASNS	2536.33769	-0.014093564	0.187620491	-0.075117403	0.940121301	0.957235403
AP3M2	1235.574271	0.078910161	0.118525514	0.665765193	0.505561196	0.601382605
CNGB1	27.59138432	0.378229847	0.304066063	1.243906813	0.213533861	0.299950754
ST6GALNAC2	618.0689543	-0.391957714	0.21506345	-1.82252128	0.068375928	0.114538464
CHAT	4.523107338	1.805615431	0.508612811	3.550078549	0.000385116	0.001214303
PABPC1	146619.7689	-0.523554417	0.109626272	-4.775811544	1.79E-06	9.62E-06
TESK2	569.4030798	-0.074931176	0.120835409	-0.620109421	0.53518575	0.628237187
CFAP20	1578.277776	-0.051094768	0.089973646	-0.567885942	0.570112418	0.658616242
CSNK2A2	4433.775178	-0.093886682	0.073754745	-1.272957864	0.203032994	0.287593635
PTPN21	1736.387883	0.342898276	0.115759977	2.962148801	0.003055001	0.007683657
EIF2B3	938.9376435	-0.068749872	0.072657689	-0.946216061	0.344038396	0.443637639
CAMK2A	65.25065494	1.391267281	0.286422511	4.857395023	1.19E-06	6.69E-06
TCOF1	6094.51852	-0.345565267	0.122390845	-2.823456825	0.004750882	0.011365055
CDC42	16535.72818	-0.138896944	0.081462367	-1.705044294	0.088186164	0.142250905
OSBPL3	3926.439065	-0.098715537	0.131475479	-0.750828498	0.452755876	0.551959912
EPHA8	15.48820085	0.045642406	0.440290771	0.103664236	0.91743581	0.940310632
SLC12A3	19.33356476	1.106011102	0.261284058	4.232983488	2.31E-05	9.66E-05
RAD18	1314.451583	-0.293849142	0.108970703	-2.696588481	0.007005378	0.01600546
ATP2B1	5184.804923	-0.088908165	0.119318799	-0.745131246	0.456192381	0.555191251
TRPM5	81.43313481	-0.412566963	0.35797749	-1.15249415	0.249118072	0.34133829
NCK2	6137.1155	-0.048574274	0.098004512	-0.495633043	0.620153335	0.702966728
MAP4K4	9901.866197	0.408207219	0.115203714	3.543351196	0.000395076	0.001242627
MGAT4A	4026.322261	0.248408715	0.1567198	1.585049979	0.112954979	0.175596244
RPL31	29847.01706	-0.458718837	0.118943423	-3.856613734	0.000114969	0.000409104
WDR1	21874.124	-0.102621723	0.086035989	-1.192776695	0.23295684	0.322484091
SNX13	3521.078946	0.043187608	0.088012188	0.490700313	0.623638425	0.705879129
MS4A12	4.958223978	-0.03465466	0.526770755	-0.065786985	0.947547418	0.962820784
ARHGAP10	1436.789378	0.670329521	0.189986011	3.528309883	0.000418222	0.001306807
RPS6KA2	2961.584324	0.568623029	0.132804119	4.281667123	1.85E-05	7.94E-05
ING3	679.4476498	-0.065882388	0.082844697	-0.795251721	0.426467091	0.526132395
VASH1	1472.793372	0.749434051	0.125131701	5.989162201	2.11E-09	2.03E-08
LMCD1	1955.58186	0.964592304	0.143686556	6.713170196	1.90E-11	2.59E-10
WBSCR22	4565.942634	-0.284603651	0.098023173	-2.90343234	0.003690967	0.00906721
SEL1L	9448.167305	0.10460534	0.095768068	1.092277862	0.274710988	0.370287115
TRIP13	1501.526005	-0.232163767	0.176880202	-1.312548066	0.189335279	0.271314183
ATP6AP1	10598.61548	-0.108041597	0.102308357	-1.056038826	0.290950477	0.387845851
TCF3	7077.981789	-0.402874669	0.123824642	-3.253590436	0.001139564	0.003205267
TRIB2	3230.180546	-0.002261047	0.174854062	-0.012931053	0.9896828	0.99228408
DAZAP1	7691.583293	-0.499371246	0.080940411	-6.16961587	6.85E-10	7.17E-09
MBD3	2886.902886	-0.15262172	0.122686843	-1.243994188	0.213501702	0.299927669
PRLH	0.942620136	-0.846960801	0.636219756	-1.331239391	0.183110254	0.264140211
HLTF	2380.993199	0.448787296	0.185826702	2.415085079	0.015731535	0.032329227
FAM50A	3523.232905	-0.217233313	0.096861569	-2.242719323	0.02491492	0.048194956
FAM3A	2338.292308	-0.355720596	0.1246725	-2.853240259	0.004327589	0.010460031
CPSF1	8497.250785	-0.239171595	0.11313962	-2.113950846	0.034519466	0.063692538
MYO3B	47.41830648	0.945034523	0.231350989	4.084851879	4.41E-05	0.000173686
CYBRD1	7902.314027	1.515064021	0.217355787	6.970433309	3.16E-12	5.02E-11
CDH19	263.5205125	2.841558205	0.415735209	6.835019362	8.20E-12	1.20E-10
PDCD2	3016.293965	-0.450058101	0.085205459	-5.28203361	1.28E-07	8.80E-07
SLC6A15	20.94556184	0.498633786	0.425828678	1.170972768	0.241609723	0.332843789
RDH11	4433.936492	-0.181441483	0.103628914	-1.750877018	0.079967096	0.13081846
PRKACA	4743.822792	0.203599693	0.084179155	2.418647395	0.015578333	0.032073137
LPHN1	4074.877962	-0.142111019	0.167327347	-0.849299419	0.395714704	0.497067081
SPP2	1.073848185	0.193796746	0.682860732	0.283801275	0.776562678	0.834021057
ACTN1	31407.85702	1.110438578	0.173811883	6.388737963	1.67E-10	1.94E-09
ZFYVE26	2808.749736	0.12867979	0.081074017	1.587189024	0.11246984	0.175037261
RPS6KA6	153.7713861	1.307308276	0.325886046	4.01155033	6.03E-05	0.000229413
EPN2	1932.252205	0.135959918	0.113867733	1.194016202	0.23247163	0.321929239
PTPN18	5991.743963	-0.31883685	0.098294176	-3.243700306	0.001179878	0.003303555
LIMS2	3087.044757	2.180973736	0.266771937	8.175424135	2.95E-16	9.06E-15
ASIC4	8.532038492	0.266411312	0.245667507	1.084438537	0.278170405	0.373972237
SPEG	2524.339626	2.866572848	0.330116362	8.683522473	3.84E-18	1.73E-16
LNX1	758.8818418	-0.712902445	0.16035155	-4.445871877	8.75E-06	4.05E-05
ALDH3A2	5509.958521	-0.693231315	0.112555087	-6.159040269	7.32E-10	7.64E-09
TFRC	15716.8637	-0.321845043	0.183708313	-1.751935105	0.079784967	0.130610135
SREBF1	8987.323338	-0.948957717	0.141946181	-6.685334591	2.30E-11	3.09E-10
TRPC5	3.289596735	0.604478518	0.353733007	1.708855283	0.087477759	0.141287434
AFF4	9098.647591	0.477178721	0.109903624	4.341792406	1.41E-05	6.20E-05
UBE2D1	2274.083685	0.178312322	0.087238841	2.043955653	0.040957928	0.073594619
MPP5	2375.273917	-0.241117863	0.082215867	-2.932741228	0.003359838	0.008333185
RHOBTB1	1548.90477	0.153040465	0.157017749	0.974669844	0.329724056	0.428920128
SMC1A	9423.077245	-0.103304462	0.101253813	-1.02025256	0.307608696	0.405376954
HSD17B10	3134.140546	-0.360743971	0.104061614	-3.466638255	0.000527011	0.001607239
MARK2	5543.467343	-0.417254903	0.093509537	-4.462164149	8.11E-06	3.78E-05
HMMR	1686.816081	-0.409223989	0.178682079	-2.290235216	0.022007685	0.043300245
CHFR	1407.403464	0.640933471	0.154766185	4.141301736	3.45E-05	0.000139578
TRHDE	196.1454293	-0.203453067	0.329635268	-0.617206613	0.537098454	0.6298622
P4HA2	2904.126707	0.080926624	0.109108393	0.741708516	0.458263959	0.557108069
FCGR2B	416.8182143	1.215923485	0.199793699	6.085895059	1.16E-09	1.17E-08
NFATC3	2124.506	0.069798014	0.091599044	0.761995009	0.446062983	0.545404146
TRNT1	992.5481889	-0.146068851	0.079866724	-1.828907511	0.067413465	0.113254383
ACADVL	10253.21526	-0.440681061	0.087902596	-5.013288328	5.35E-07	3.20E-06
STK10	3059.161326	0.422590636	0.10740052	3.934716849	8.33E-05	0.00030581
FBXW11	3206.44642	0.314160521	0.098899908	3.176550193	0.00149038	0.004063181
ACAP1	764.1245048	0.400629324	0.179943273	2.226420126	0.025986054	0.049927672
CRMP1	778.6419507	1.472451725	0.190925116	7.712194997	1.24E-14	2.90E-13
EVC	1513.678709	1.665596789	0.194593392	8.559369742	1.13E-17	4.58E-16
DERL2	2106.330251	-0.024896306	0.075398797	-0.330195	0.741252625	0.804799414
SIDT1	684.3703224	-0.086156719	0.22069053	-0.390396084	0.696243683	0.766977924
NDE1	3121.497495	-0.049372066	0.122642246	-0.402569818	0.687264717	0.760248228
MRVI1	5500.671467	2.252460296	0.247048347	9.117487834	7.69E-20	4.95E-18
TMEM38A	830.5195581	-0.740278293	0.212016804	-3.491601984	0.000480133	0.001480372
AP1M1	3008.171892	0.462855325	0.088122529	5.252406302	1.50E-07	1.02E-06
PVR	5128.077811	-0.132047538	0.160710307	-0.821649463	0.411276429	0.511694412
XRCC1	2262.290437	-0.316893532	0.097221676	-3.259494642	0.001116109	0.003147648
SCARB1	4630.544956	0.016327102	0.178567924	0.091433566	0.927148092	0.947443949
CYP2W1	1870.929765	-1.326723177	0.431416984	-3.07526877	0.002103129	0.005508512
MCM2	4252.245277	-0.316802476	0.154038731	-2.05664169	0.039720705	0.071721386
MOV10L1	52.94542839	1.313837835	0.222429975	5.906748103	3.49E-09	3.24E-08
PANX2	181.7472775	0.063960647	0.340438353	0.187877325	0.850972818	0.89133857
SELO	1536.628617	-0.418597888	0.096271752	-4.348086302	1.37E-05	6.05E-05
TP63	133.7836634	-0.842303431	0.327001402	-2.57584043	0.009999678	0.0218467
ALPK1	1353.563046	-0.043875942	0.12992851	-0.337692953	0.735594586	0.800205072
LLGL2	12071.14306	-0.830819086	0.14048941	-5.913748831	3.34E-09	3.11E-08
PDE8A	3059.078817	-0.030974467	0.094573665	-0.327516828	0.743277018	0.806813645
CLCN4	1247.416909	0.224900167	0.24393711	0.921959626	0.356549635	0.456591325
NLE1	1435.83434	-0.561689435	0.109807	-5.115242522	3.13E-07	1.97E-06
SDHA	9011.882165	-0.524604803	0.095064303	-5.51842057	3.42E-08	2.64E-07
SMARCE1	3998.857152	0.130142494	0.103716776	1.254787305	0.209555982	0.295210965
FNDC8	5.066934354	-0.691788924	0.221489225	-3.123352502	0.001788035	0.00477435
GSDMB	3595.810532	-0.727519109	0.217484957	-3.3451468	0.00082239	0.002395457
KDM5A	4800.100888	0.135835649	0.087214472	1.557489781	0.119354245	0.183984766
ADAM11	53.8872102	0.909532273	0.225309849	4.036806541	5.42E-05	0.000208314
PPP2R3A	1205.552463	0.627413819	0.209640105	2.992813898	0.002764182	0.007037946
FERMT2	5580.275864	2.399484128	0.213522707	11.23760635	2.67E-29	3.91E-26
ABCB11	15.33722997	0.127786773	0.328564953	0.388923931	0.697332418	0.767976216
DHRS9	545.9289582	-1.084731137	0.35497979	-3.055754632	0.002244949	0.005839868
CD5L	2.467103284	-0.156339494	0.45767315	-0.341596386	0.732654658	0.797552782
PTGS2	2570.622676	0.776170838	0.294673978	2.633998571	0.008438584	0.018809059
IGF2BP2	3962.057164	-0.237499152	0.197796997	-1.200721731	0.229859162	0.318936694
MAP3K13	3787.133541	-0.296797066	0.112434918	-2.639723244	0.008297376	0.018541985
ST6GAL1	8247.09949	0.431333318	0.195501997	2.206285994	0.027363981	0.052217431
TBX21	84.69822055	0.933687223	0.203771886	4.582021786	4.61E-06	2.26E-05
FRY	1772.315086	0.84144042	0.160170658	5.253399275	1.49E-07	1.02E-06
PICALM	13742.66895	0.311436878	0.083985471	3.708223253	0.000208719	0.000698892
NSF	3736.536872	-0.077378021	0.097051706	-0.797286566	0.425284621	0.525099241
GLI2	981.6138178	1.13571264	0.20183601	5.62690791	1.83E-08	1.49E-07
CLASP1	4192.981574	0.415233067	0.073572672	5.643849228	1.66E-08	1.36E-07
MRPS34	4212.21645	-0.756002779	0.115161285	-6.56473029	5.21E-11	6.55E-10
NOTCH3	15900.01872	0.514260134	0.173546827	2.963235593	0.003044235	0.007659985
CLNS1A	5166.446055	-0.216628382	0.105307679	-2.057099579	0.039676648	0.071682553
PPP2R2C	551.159649	-0.545107874	0.444995587	-1.224973662	0.220585144	0.308153553
TEAD2	1628.904465	1.126973198	0.171172117	6.583859661	4.58E-11	5.81E-10
EED	1285.405692	-0.03427063	0.099870943	-0.34314916	0.731486249	0.796735608
CDHR2	3081.027857	-1.359139298	0.331607416	-4.098639631	4.16E-05	0.000164757
SNCB	7.075647284	0.457560981	0.324653065	1.409384451	0.158721519	0.234419664
TSG101	4053.27716	-0.119493217	0.068590524	-1.74212428	0.0814867	0.132986942
C17orf85	3287.57238	0.115773529	0.077946306	1.485298463	0.137464779	0.207541022
ATP2A3	12037.86322	-0.289072964	0.233854591	-1.236122681	0.216412965	0.303414032
CA12	4574.218211	-0.780638336	0.288051741	-2.710062898	0.006727045	0.015437965
MGLL	8908.301591	-0.308309689	0.175255482	-1.759201395	0.078543307	0.128909431
NTN4	2065.820365	0.757340697	0.17921665	4.225838921	2.38E-05	9.95E-05
BCS1L	1156.356324	-0.504691791	0.079825976	-6.322400479	2.58E-10	2.92E-09
NUAK1	1350.71967	0.816431221	0.136412294	5.985026675	2.16E-09	2.08E-08
DPP8	3441.032314	0.156452986	0.072104049	2.169822462	0.030020298	0.056493614
SLC24A1	924.0240221	-0.034109278	0.08704217	-0.391870717	0.695153741	0.766042714
ZNF532	3719.689356	0.911959392	0.142974467	6.378477297	1.79E-10	2.07E-09
SCARF1	680.633856	0.73497375	0.129941304	5.656198049	1.55E-08	1.28E-07
LMAN1	10328.1162	0.140399619	0.121431929	1.156200186	0.247599284	0.339720966
PTPLAD1	9634.009007	-0.359292761	0.110381987	-3.254994491	0.001133946	0.003192287
IPCEF1	210.9617047	1.042516097	0.176967108	5.891016172	3.84E-09	3.54E-08
ZZEF1	5683.230006	-0.242940968	0.106567357	-2.279694042	0.022625841	0.044342649
NOX3	2.191539121	1.112011946	0.5644542	1.970065853	0.048830824	0.085822918
ENO1	50567.13027	-0.502234641	0.124250464	-4.042114811	5.30E-05	0.00020427
SLC12A1	9.097309005	1.434248624	0.367182723	3.906089621	9.38E-05	0.000340842
MYDGF	6465.794468	-0.533378124	0.115493762	-4.618241825	3.87E-06	1.93E-05
ANO8	1014.764719	-0.397428784	0.116047814	-3.424698572	0.000615482	0.001848675
TUBE1	888.512093	0.186935662	0.133075398	1.404734948	0.160100109	0.235980633
ARHGEF10L	4256.57335	-0.5734542	0.141410752	-4.055237605	5.01E-05	0.00019455
TXK	97.67814252	0.290658972	0.184269841	1.577355094	0.114713842	0.177924462
WSCD2	331.540741	2.368449775	0.377929274	6.266912718	3.68E-10	4.04E-09
KCNQ2	73.55818455	-0.5841535	0.393427236	-1.484781545	0.137601702	0.207698422
TACR2	1855.981916	3.590788252	0.405726717	8.850263252	8.73E-19	4.63E-17
ACTR6	1080.872965	-0.101367469	0.100344192	-1.010197672	0.312400594	0.410783629
TIPIN	523.6821691	-0.387599028	0.109967893	-3.524656314	0.000424033	0.001323662
SRI	6621.162455	-0.273519762	0.137279393	-1.992431319	0.046323754	0.082069375
EIF4G3	5997.589794	0.161498402	0.099256413	1.6270828	0.103719514	0.163342604
NUP37	1390.934263	-0.407835196	0.113006087	-3.608966606	0.000307419	0.000990775
SEMA3A	1516.677727	1.637384391	0.278486764	5.879577057	4.11E-09	3.77E-08
GTSE1	1358.850255	-0.329078508	0.18104432	-1.817668227	0.069114857	0.115613723
SEMA3C	5272.125317	0.801851273	0.224366858	3.573840097	0.000351784	0.001119568
TTC38	3294.236603	-0.758212226	0.120958148	-6.268384898	3.65E-10	4.01E-09
ACAT1	2794.837217	0.104338997	0.115295694	0.904968722	0.365481958	0.465802195
GRAMD4	2992.363518	-0.551173761	0.122795366	-4.488555071	7.17E-06	3.38E-05
CELSR1	3453.164369	-0.21918358	0.209480972	-1.046317371	0.295414528	0.392397889
WNT8B	24.90409832	0.052142575	0.277547999	0.187868674	0.8509796	0.89133857
ZNF638	4939.105267	0.12725045	0.075436528	1.68685455	0.091631323	0.146975379
SLC25A40	1836.983296	-0.262631214	0.090412002	-2.904826885	0.003674563	0.00903179
TIMM21	1092.802262	-0.287952391	0.112979005	-2.548724796	0.010811758	0.023332503
ADD2	221.7903847	2.68843461	0.269538961	9.974196685	1.98E-23	3.25E-21
FGF4	3.348481643	0.150558145	0.401830993	0.37468027	0.707898267	0.776968304
RASAL2	3854.837504	0.019679534	0.100881991	0.195074801	0.845334389	0.887593103
VPS9D1	911.4363102	-0.088316564	0.123314999	-0.716186712	0.473876067	0.571642415
ZNF37A	2072.86102	0.224757689	0.100309615	2.240639543	0.025049433	0.048410968
MARK3	3670.94355	0.016384154	0.064158724	0.255369074	0.798438054	0.851283415
SLC25A3	24993.36013	-0.462252239	0.085422947	-5.411335658	6.26E-08	4.57E-07
FNDC3B	9685.049544	0.467722241	0.116728499	4.006924153	6.15E-05	0.00023344
FOSL2	17742.0194	-0.124776412	0.123081178	-1.013773304	0.310690937	0.408845607
CACNG5	2.449851852	1.379945758	0.520520394	2.651088745	0.008023276	0.018020247
CACNG4	462.1287468	1.366710807	0.422292942	3.236404571	0.001210457	0.003376286
FRYL	5085.238928	-0.045450221	0.108453838	-0.419074339	0.675161804	0.749790623
TMEM131	7742.749521	-0.080939005	0.082762322	-0.977969237	0.328089539	0.427026872
FSCN1	6789.63625	0.330899931	0.209258461	1.581297739	0.113809976	0.176694968
ACTB	466466.5603	-0.051279964	0.115598969	-0.443602263	0.657330169	0.734805903
MOCOS	1479.991283	-0.299493049	0.176275884	-1.699001822	0.08931884	0.143822562
PLD1	2255.749529	-0.26503245	0.171718208	-1.543414951	0.122730128	0.188563858
ATP12A	24.4692648	-1.802479593	0.473526929	-3.806498605	0.000140948	0.000491104
WDR62	1228.25385	-0.359209713	0.182021213	-1.973449724	0.048444347	0.085245782
DLG1	5400.231651	-0.138743409	0.094450023	-1.468961093	0.141843342	0.213005123
RAB7A	20206.5175	0.064049542	0.066627501	0.961307889	0.336397382	0.435847244
BCAP29	3125.326854	0.221268142	0.089077141	2.484005873	0.012991367	0.027340211
SEC31B	308.1289127	-0.083849033	0.193323204	-0.433724619	0.664488427	0.740797191
SART3	3504.625379	-0.084026923	0.064104277	-1.310784959	0.189930426	0.272044383
ARHGAP15	530.4818983	1.336772452	0.175382809	7.622026675	2.50E-14	5.53E-13
TUBA3D	47.15024046	-0.188952541	0.14180337	-1.332496825	0.182696984	0.263697301
PAX2	17.98387583	0.454898063	0.450963711	1.00872432	0.313106865	0.411400333
EXOSC7	1109.30188	-0.376358671	0.081257465	-4.631681197	3.63E-06	1.82E-05
KIFAP3	1679.245414	0.461239665	0.111368041	4.141580143	3.45E-05	0.000139438
MKRN2	1761.513251	-0.033721505	0.079164892	-0.425965408	0.670133052	0.745799674
MCM6	3743.624628	-0.154535487	0.11316191	-1.365613987	0.172060154	0.250798878
REXO2	2628.918858	0.237620328	0.110736939	2.145809071	0.031888215	0.059499134
RBM7	1860.591349	0.182725899	0.093393321	1.956519979	0.050403931	0.088230009
RBMS2	4366.303654	0.306901597	0.117815107	2.604942645	0.009188964	0.020259058
BAZ2A	9578.541371	0.072006085	0.079714832	0.903295948	0.366368846	0.466565601
PTPN23	6469.11303	-0.302403136	0.075826567	-3.988089472	6.66E-05	0.000250524
MLH1	1525.169054	0.563385745	0.161338359	3.491951633	0.000479505	0.001478913
UNG	2864.487618	-0.602461279	0.119132617	-5.057064089	4.26E-07	2.61E-06
FMO4	272.0867524	-0.169166129	0.147612154	-1.146017619	0.251787862	0.344452007
KLHL20	1260.415041	0.214111386	0.07210861	2.969290152	0.002984886	0.007523554
RGS11	216.719719	-0.315752541	0.251554976	-1.255202923	0.209405105	0.295085597
SLC46A1	578.6337282	0.200425389	0.172098805	1.164594895	0.244183011	0.33578245
PLXNA2	5021.967088	-0.46107664	0.138968124	-3.317858992	0.000907103	0.002613864
SPAG5	2354.310582	-0.310016423	0.164979056	-1.879125937	0.060227299	0.102793314
ANKRD13A	3875.971937	0.228869987	0.095302716	2.40150539	0.016327769	0.033421285
TPD52	11521.90007	-0.794992253	0.150774394	-5.272727248	1.34E-07	9.21E-07
ACACB	2154.74665	0.730817169	0.194928919	3.749146991	0.000177437	0.000604008
TRAF4	4528.02433	-0.56165593	0.126436879	-4.442184388	8.91E-06	4.11E-05
PAG1	3079.109202	0.330039976	0.157975971	2.089178331	0.036691673	0.067071141
GPATCH1	860.3178445	-0.053903961	0.094736755	-0.568986776	0.569365114	0.657928118
ICAM3	182.2139016	0.723797608	0.256262222	2.824441318	0.004736312	0.011337309
NT5C2	2715.521263	0.162432706	0.109152824	1.488121881	0.136718754	0.20652913
MCAM	11551.35387	1.675801905	0.183187824	9.147998306	5.80E-20	3.91E-18
GPC4	3295.60014	0.585336674	0.186021957	3.146599905	0.001651808	0.00444671
MBNL3	4462.353972	-0.042906255	0.182870351	-0.234626634	0.814498536	0.863099648
CAMSAP3	3956.375593	-0.675509987	0.177954297	-3.795974576	0.000147065	0.000509993
RAP1GAP	2698.049423	0.174297048	0.266852469	0.653158835	0.513653885	0.609071841
XAB2	3558.692305	-0.124805381	0.074693452	-1.670901237	0.094741187	0.151048956
ARHGEF1	6598.209603	0.015600918	0.105957344	0.14723772	0.882944389	0.915053513
STXBP2	3093.577305	-0.637912258	0.117788446	-5.415745592	6.10E-08	4.47E-07
MAP2K7	2445.971068	-0.134910686	0.086188701	-1.565294348	0.117513908	0.181602881
NMRK2	5.524604214	1.792198955	0.435736094	4.113037637	3.90E-05	0.000155876
DGKD	3511.101526	-0.270364344	0.122444099	-2.208063494	0.027239847	0.052007937
CTTNBP2	362.2895598	0.305944384	0.270056498	1.132890291	0.257260328	0.350455412
ACTL6B	10.9742591	0.682218273	0.352698869	1.93427973	0.053078744	0.092176596
RARB	454.4826509	0.209295154	0.181014205	1.156236077	0.247584607	0.339720966
TOP2B	8155.655777	0.158712147	0.091864555	1.727675559	0.084046408	0.136496691
TM9SF3	23057.10774	-0.270075853	0.108275431	-2.494341052	0.012619123	0.026650928
NFKB2	5892.961904	0.213750119	0.126553159	1.689014494	0.091216652	0.146445725
UBE2T	1482.401547	-0.501194299	0.163862127	-3.058634159	0.002223485	0.005790351
PPP1R12B	22468.29743	2.561076004	0.306701355	8.350390249	6.80E-17	2.35E-15
DNAJC10	10278.71049	-0.12310694	0.100151722	-1.229204421	0.218995172	0.306358729
GTF3C1	7359.194565	-0.034691554	0.108794744	-0.318871602	0.749823879	0.812117595
IL4R	5394.761728	0.266816439	0.119119137	2.239912458	0.025096607	0.048472666
USP33	3405.885409	0.039970025	0.071510282	0.558940952	0.57620202	0.66416621
PAK3	258.9632036	1.16537678	0.303412938	3.840893494	0.000122587	0.000433143
CAPN6	2316.331183	0.390062522	0.384510982	1.014437924	0.310373836	0.408456508
DCX	80.53781036	2.520031866	0.403668481	6.242825455	4.30E-10	4.66E-09
SNRPA	4723.561508	-0.480513226	0.087426019	-5.496226772	3.88E-08	2.97E-07
SPAG6	11.43216263	1.91299585	0.360257817	5.310074503	1.10E-07	7.63E-07
EXOSC5	1563.739048	-0.425013582	0.141978332	-2.993510182	0.002757883	0.0070264
DYNC1I2	6319.634573	-0.012340793	0.075358541	-0.163761041	0.869919263	0.905279905
APBB1IP	1689.757899	0.982858228	0.209952344	4.68133964	2.85E-06	1.47E-05
LRCH4	1211.724488	-0.23276654	0.101379875	-2.295983697	0.021676814	0.042750684
FAM76B	1153.624045	-0.059776929	0.095270344	-0.627445293	0.530367386	0.623732714
SIRT6	1363.815952	-0.468952942	0.124217603	-3.775253519	0.000159845	0.000550013
TYR	1.085148188	0.071965683	0.491433191	0.14644042	0.883573721	0.915493349
POLD3	2631.700915	-0.424804973	0.140925775	-3.014388062	0.002574982	0.006599386
ACTN2	136.7216484	3.534714205	0.369816888	9.558011857	1.20E-21	1.18E-19
CAPZB	17936.58533	-0.122090702	0.071027115	-1.718930896	0.085626956	0.138673934
GPR137B	1836.089084	0.663178323	0.137608565	4.819309928	1.44E-06	7.93E-06
NAALAD2	116.922826	0.850771509	0.197952318	4.297860804	1.72E-05	7.43E-05
JADE1	3193.122588	0.192884469	0.132722475	1.45329168	0.146142786	0.218417101
SLC25A43	2172.074644	-0.249757227	0.118343776	-2.110438207	0.034820628	0.064146319
UBE2A	4249.194183	-0.13074011	0.087489624	-1.494349896	0.13508419	0.20444856
FGFR1	5051.89958	2.053949465	0.203355826	10.1002735	5.51E-24	1.06E-21
FKBP6	4.493203852	0.560928036	0.404491252	1.386749486	0.165518165	0.242709923
SMC1B	102.6753623	0.106919347	0.338764807	0.315615273	0.752294544	0.814100076
FBLN1	15029.82639	2.060519903	0.254655639	8.091397117	5.90E-16	1.72E-14
ITGA8	1848.136702	1.780872474	0.310998707	5.726301863	1.03E-08	8.76E-08
CST7	749.668581	0.879729552	0.233847804	3.761974821	0.000168577	0.00057611
MAP2	726.2567818	1.418660091	0.231148721	6.137434322	8.39E-10	8.66E-09
PIAS2	1630.752119	0.075667927	0.100262153	0.754700804	0.450428524	0.549579276
AMPH	224.4016385	1.566053339	0.226186853	6.923715155	4.40E-12	6.82E-11
ARAF	5490.034769	-0.098042272	0.103835124	-0.944211055	0.345061807	0.444626661
MCCC1	1678.080196	-0.283443867	0.108916933	-2.602385682	0.009257767	0.020387184
LAMP3	1485.392416	0.909406877	0.224832408	4.044821148	5.24E-05	0.00020217
FAP	1286.569795	1.698396766	0.232878765	7.293051224	3.03E-13	5.67E-12
NEBL	2571.220881	-0.346835857	0.334224284	-1.037733862	0.299393976	0.396530322
ACER3	3297.340071	-0.134669708	0.099060278	-1.359472338	0.173996962	0.253080459
UBE2K	6123.343094	-0.122751699	0.073036099	-1.680699017	0.092821392	0.148495562
PIK3C3	2012.352259	0.325642184	0.085021524	3.830114642	0.000128084	0.000450228
N4BP2	1221.481097	0.262792333	0.109063339	2.409538668	0.015972703	0.032775782
C12orf5	1109.906088	-0.121375463	0.118322174	-1.02580488	0.304983566	0.402640794
TULP3	2271.996568	0.286688362	0.109665315	2.614211812	0.008943357	0.019783885
SYNJ2	3594.303028	-0.025906807	0.092717098	-0.279417796	0.779924215	0.836594936
ADCY2	397.0400393	2.736241089	0.294856184	9.279917601	1.70E-20	1.32E-18
PPP2R5C	7957.997719	0.06175118	0.075448756	0.818451941	0.413099174	0.513405961
RBFOX1	13.43883124	0.988381078	0.381699305	2.589423309	0.009613683	0.021085762
GNB1	24924.11825	0.021876345	0.062859357	0.348020508	0.727824782	0.793472539
HOXA9	469.6537327	-1.318144932	0.409077398	-3.222238474	0.001271932	0.003529691
EDN1	1352.083804	0.219050717	0.217960431	1.005002216	0.314895783	0.413209994
MLLT10	2410.97564	0.292394368	0.097116075	3.010772076	0.002605844	0.006668624
ZCWPW1	177.868898	-0.043937433	0.171806482	-0.255737926	0.798153208	0.85112245
ADCYAP1R1	92.0265398	3.314411117	0.358257488	9.251477572	2.21E-20	1.67E-18
FGF20	28.21829197	0.846752574	0.512091008	1.653519708	0.098225138	0.155653711
P2RY10	267.1677335	1.062086441	0.233640001	4.545824498	5.47E-06	2.65E-05
ITM2A	1339.357919	0.598424356	0.225609846	2.652474462	0.007990417	0.017952789
NRD1	7073.10464	0.102117655	0.061472752	1.661185671	0.096676162	0.153581913
VDAC3	5718.909749	-0.482982282	0.120592678	-4.005071378	6.20E-05	0.000235183
PCM1	8098.745858	0.200131885	0.119274619	1.677908403	0.093364982	0.149271763
TNRC6C	1898.91518	0.433028182	0.137016357	3.160412314	0.00157546	0.004269502
CBFA2T2	3222.547981	0.340476473	0.10586394	3.216170414	0.001299137	0.003596836
BRINP1	28.3401994	0.366566484	0.344981726	1.062567829	0.287977983	0.384636139
ITCH	5009.728814	0.165705164	0.074782712	2.215821801	0.026703709	0.051141665
PKD2L2	21.7532487	0.178365597	0.192735985	0.925440037	0.354737061	0.454850418
TP53INP2	6328.135349	0.39525571	0.176064819	2.244944285	0.02477171	0.047976322
SDF4	10097.89717	-0.302980614	0.08630598	-3.510540222	0.000447197	0.001388925
MYH7B	199.737599	0.255585126	0.204848624	1.24767802	0.212148994	0.298289964
BPIFB2	184.2835892	-5.034492574	0.756641619	-6.653734675	2.86E-11	3.75E-10
TP73	398.8985431	-0.928325353	0.243003553	-3.820213083	0.000133336	0.000466971
TOLLIP	4334.149298	-0.361636803	0.092324901	-3.91700181	8.97E-05	0.000327278
UBE2D4	1391.668521	0.049730405	0.088384165	0.562661934	0.573665109	0.661718454
CLUL1	29.51325667	0.243740626	0.301004272	0.809758032	0.418079258	0.518231343
RUNX1T1	725.2810369	1.983978729	0.228145953	8.696094329	3.44E-18	1.57E-16
CDH17	12980.07745	-1.348812483	0.346768586	-3.889661689	0.000100384	0.00036255
THOC1	1419.098559	-0.074296945	0.098045308	-0.757781753	0.448581648	0.547784477
FKBP7	874.7666738	1.006237035	0.133556503	7.534167292	4.91E-14	1.04E-12
OSBPL6	268.1052992	0.920742478	0.23099643	3.985959775	6.72E-05	0.000252632
SLC1A3	904.5316325	0.436790806	0.229497422	1.903249292	0.057008024	0.098071078
XRCC5	18012.27677	-0.115348282	0.066153083	-1.743656934	0.081218929	0.132604745
LXN	1264.808352	0.809908584	0.17003343	4.763231449	1.91E-06	1.02E-05
SP140	413.3794276	0.472123819	0.207047426	2.280268958	0.022591742	0.044280371
MKNK1	1954.263481	0.109628485	0.064313341	1.704599437	0.088269156	0.142348662
TNS1	33749.55327	2.492250035	0.264650794	9.417126621	4.64E-21	4.09E-19
REXO1	3300.454924	-0.2365686	0.10637408	-2.223930874	0.026153095	0.050211471
SAR1A	5103.838958	0.16155859	0.069443053	2.326490325	0.019992408	0.039799102
CDC14A	580.5088127	0.17911002	0.110778441	1.616831021	0.105914761	0.166291755
RAPGEF3	757.3940907	0.090985921	0.168319324	0.540555407	0.588814061	0.6755971
CEACAM1	6891.621157	-0.156391771	0.226007155	-0.691977077	0.488951725	0.585679598
SENP1	1919.804263	0.230695515	0.08449727	2.730212638	0.006329349	0.014641561
DUSP13	3.52736699	0.445157632	0.417498086	1.066250714	0.286310323	0.38281085
CIC	8105.823589	0.089483195	0.107259388	0.834269121	0.404129348	0.505009439
LIPE	696.2667937	-0.00627056	0.189520695	-0.033086412	0.973605678	0.980805002
FDFT1	9342.920122	-0.526571805	0.155722969	-3.381465222	0.000721004	0.002127429
PAFAH1B3	1963.409679	-0.484293331	0.157356226	-3.077687755	0.002086134	0.005470007
OPHN1	690.7398423	0.217128394	0.121461094	1.787637401	0.073834527	0.122158739
AFM	4.944845602	2.621508589	0.733237349	3.575252395	0.00034989	0.001113913
KIF22	3226.852011	-0.402853156	0.124707407	-3.23038677	0.001236229	0.003439619
SCGN	136.7429527	2.275926341	0.508710422	4.473913336	7.68E-06	3.60E-05
LRRC16A	3736.045407	-0.475205057	0.124174382	-3.826917031	0.000129758	0.000455443
PGM1	3745.145363	-0.227154953	0.128000511	-1.774640982	0.075957186	0.125149569
DDX1	6197.557412	-0.088512296	0.072811716	-1.215632607	0.224124907	0.312297951
DNM2	17037.30671	-0.648851055	0.092285953	-7.030875602	2.05E-12	3.35E-11
EPB41L2	6024.783483	0.46080125	0.152729399	3.017109031	0.00255198	0.006548354
RIMS1	171.6936046	1.765391628	0.389777436	4.52922993	5.92E-06	2.84E-05
MOXD1	1539.290307	1.881015317	0.249468036	7.540105514	4.70E-14	1.00E-12
STX7	4766.691281	0.10494786	0.087471504	1.199794851	0.230219025	0.319319864
RABL2B	786.5067965	-0.153006852	0.086559291	-1.767653707	0.077118814	0.126800615
KEAP1	4144.405183	-0.288641338	0.091337081	-3.160176965	0.001576733	0.004272345
DDX43	120.1168998	0.500958289	0.294111023	1.703296545	0.088512587	0.142680914
PTPRH	2928.139856	-0.972075285	0.210153386	-4.625551377	3.74E-06	1.87E-05
DCT	12.4847728	1.901161287	0.325530884	5.840187151	5.21E-09	4.68E-08
SLC35C2	3594.095577	-0.097917018	0.106812106	-0.916722096	0.359288284	0.459317829
CRYBG3	1809.997632	0.393927612	0.159962755	2.462620822	0.013792569	0.028816483
EPHA6	44.93295209	2.696089946	0.431025234	6.255062891	3.97E-10	4.34E-09
SCTR	175.5719581	0.813454915	0.402014103	2.0234487	0.043026908	0.076883287
RFX3	847.034077	0.327052764	0.145885192	2.241850314	0.024971048	0.048283942
RIF1	5099.023406	0.199578043	0.078347066	2.547358237	0.010854194	0.02340962
RAB21	5146.631619	0.170868005	0.070933403	2.408851086	0.016002826	0.032823419
SLC4A4	3134.383645	-0.7431812	0.297195847	-2.500644633	0.01239675	0.026253966
SMARCA2	5047.347591	0.372502094	0.123268758	3.021869456	0.002512189	0.006454064
RDH8	25.57853154	0.240808833	0.402445853	0.598363309	0.549597542	0.64054225
SESN1	2355.723581	0.456862791	0.171404915	2.665400754	0.007689663	0.017365017
MID2	605.7660961	0.930416019	0.202282719	4.599582336	4.23E-06	2.09E-05
PIH1D3	0.998360003	-0.6573868	0.467569254	-1.405966698	0.159734014	0.235550243
COL5A3	2154.2054	0.532552616	0.198828809	2.678447957	0.007396423	0.016786288
SRCAP	14486.88879	-0.208232486	0.086904092	-2.396118302	0.016569741	0.033843936
KIAA0020	2024.973545	-0.097460536	0.120322373	-0.809995129	0.417942975	0.518197125
CPB2	8.969529151	0.468034738	0.345982127	1.352771432	0.176128662	0.25565464
CHRNA3	511.8496483	3.431667159	0.372127664	9.221746966	2.92E-20	2.10E-18
KCNN2	91.86675156	0.841503607	0.242875833	3.464748207	0.000530728	0.001617542
CNOT4	1879.602835	-0.037597046	0.054885477	-0.685009014	0.493338233	0.589859586
PSEN1	5952.013665	-0.237973124	0.070346066	-3.382891736	0.000717269	0.002118048
CPOX	1652.767737	-0.299793995	0.104941548	-2.85677122	0.004279742	0.01035378
CLDND1	3883.050087	0.38549831	0.085005786	4.53496556	5.76E-06	2.77E-05
MOK	857.411684	-0.632334127	0.162683568	-3.886896097	0.000101534	0.00036608
HSP90AA1	77368.38814	-0.275352105	0.113360423	-2.428996808	0.015140666	0.031263172
RBL1	1429.610469	0.096226367	0.115023711	0.836578525	0.402829521	0.503781224
DLGAP4	7639.012984	0.605942657	0.102644794	5.903296513	3.56E-09	3.31E-08
IGSF9B	549.6071827	1.018367294	0.266489585	3.821414986	0.000132688	0.000464872
CFHR2	0.11971696	-0.746028738	1.726990644	-0.431981922	0.665754552	NA
NDC80	1118.913765	-0.114815183	0.168600629	-0.680989053	0.495878417	0.592228494
AP4E1	978.8245997	0.142197493	0.087533971	1.624483509	0.104272657	0.164010588
RSBN1	1896.360241	-0.020250035	0.072414072	-0.279642269	0.779751974	0.836457222
MAGI3	1911.135356	-0.39843402	0.095360203	-4.178200211	2.94E-05	0.000120426
CXCL2	1743.847366	-0.511425625	0.263773568	-1.938881247	0.0525158	0.091348276
AFP	89.04285536	2.846035311	0.588502744	4.836061245	1.32E-06	7.36E-06
COL4A4	825.6429143	1.77792138	0.281603406	6.313564911	2.73E-10	3.07E-09
TCF7	2452.386696	-0.138435684	0.170674055	-0.811111472	0.417301659	0.517536546
OSTM1	2593.040719	1.061807157	0.110696688	9.592040843	8.64E-22	8.95E-20
CDH7	9.951372041	0.274177445	0.427365496	0.641552599	0.521163718	0.615909015
IMPG2	31.09315778	0.925378045	0.191014481	4.844543939	1.27E-06	7.09E-06
PCNP	6480.860156	0.1453596	0.066678793	2.179997483	0.029257648	0.05536023
EXD2	1933.869832	-0.067084532	0.084424107	-0.794613459	0.426838387	0.526488298
ARG2	268.3265424	-0.049725144	0.187356465	-0.265403939	0.790698302	0.845157404
MEF2C	2464.730282	1.45334589	0.179290678	8.106087301	5.23E-16	1.55E-14
PTPRC	5078.422259	1.411823367	0.213725491	6.605779031	3.95E-11	5.07E-10
CACNA1S	6.97675103	1.098292193	0.346060554	3.173699461	0.001505094	0.004099196
PKP1	731.0700442	-1.109596761	0.48261977	-2.299111703	0.021498597	0.042465073
UBA5	1840.170137	-0.088422053	0.084946838	-1.040910461	0.297917106	0.395034272
STK17B	3588.473153	0.30357962	0.134972449	2.249196939	0.024499969	0.047527249
CDC14B	1928.675603	-0.232154148	0.103116196	-2.251383954	0.02436123	0.047286966
ZNF510	928.5732333	0.251036768	0.090514783	2.773433894	0.005546811	0.013030462
LRP2	60.76481098	0.937740486	0.410479845	2.284498246	0.022342266	0.043849972
ZNF506	1531.211271	0.161994695	0.11610235	1.3952749	0.162932958	0.239600641
JMJD4	668.7621852	-0.119095107	0.108806274	-1.094561029	0.273708997	0.369093021
DUSP12	930.4076058	-0.192756533	0.090966949	-2.118973256	0.034092727	0.063002673
AACS	2534.072679	-0.47144911	0.123806044	-3.807965217	0.000140115	0.000488469
KIAA0141	3106.144964	-0.308807621	0.0733454	-4.210320224	2.55E-05	0.000105988
SLC13A1	3.206955139	0.981670333	0.561470408	1.748391934	0.080396184	0.131396436
CADPS2	2283.458402	0.23230613	0.133091921	1.745456287	0.080905475	0.132149536
PCDHB4	246.6129519	1.624395651	0.211006272	7.698328743	1.38E-14	3.20E-13
PCDHA6	12.74563732	0.960616581	0.277055596	3.467233995	0.000525844	0.001604707
PCDHGA2	118.4001369	1.106278031	0.193305982	5.722937381	1.05E-08	8.93E-08
HSPB11	938.9428429	-0.159467875	0.099060044	-1.609810261	0.107439285	0.168200728
PHLPP1	2325.765091	-0.555380973	0.119030096	-4.665886939	3.07E-06	1.57E-05
ATP8B1	10428.97312	-0.96817515	0.170945217	-5.663657449	1.48E-08	1.23E-07
IL12RB2	76.93738057	0.79505482	0.198116955	4.013057932	5.99E-05	0.000228093
SMARCD3	868.5255593	1.324179203	0.186065225	7.116747383	1.11E-12	1.88E-11
WDR70	1394.574687	0.202137357	0.076566582	2.640020647	0.008290098	0.018530064
FYB	2776.080065	1.028908435	0.177500495	5.796651078	6.77E-09	5.94E-08
MPP4	16.78112845	0.605036593	0.248541149	2.434351795	0.014918488	0.03089136
STRADB	948.7788006	-0.30306918	0.117262345	-2.584539656	0.009750909	0.021359721
BZW1	7512.435263	-0.173941376	0.083974471	-2.071360179	0.038325149	0.069539554
PGR	319.8914048	2.596832535	0.280136906	9.269869415	1.86E-20	1.43E-18
C1QTNF3	420.1712835	1.278185921	0.230082899	5.555327791	2.77E-08	2.18E-07
ME2	4587.260149	-0.056011159	0.11933571	-0.469357909	0.638813829	0.718656138
C5orf22	2186.472187	0.225815635	0.098237252	2.298676222	0.021523332	0.042505126
CCNT2	2479.922621	-0.049969973	0.088473757	-0.56479994	0.572209848	0.660399275
FAM135A	3486.065307	-0.272540925	0.150202139	-1.814494307	0.069601658	0.116213992
COL19A1	75.90429805	2.136715887	0.362122759	5.90052913	3.62E-09	3.36E-08
EPB41L3	1527.510735	1.574320768	0.187713519	8.386826774	4.99E-17	1.76E-15
COBLL1	3583.03392	-0.09613864	0.14514795	-0.662349277	0.507747403	0.603345817
DLG3	3367.03097	-0.199821599	0.132835449	-1.504279163	0.132509502	0.201126351
KCNK2	138.5542021	2.061486038	0.367991331	5.601996195	2.12E-08	1.70E-07
SERTAD4	928.2384906	0.413851966	0.268694089	1.540234728	0.123503148	0.189506191
TRAF5	2068.733757	0.408074619	0.138543235	2.945467666	0.003224668	0.008049222
MRPL22	1650.289901	-0.449315957	0.099889947	-4.498109886	6.86E-06	3.25E-05
GEMIN5	1962.946626	-0.190917273	0.092997492	-2.05292927	0.040079438	0.072300313
OPRK1	15.13446656	0.976811764	0.43544138	2.243268116	0.02487953	0.048141146
NFE2L1	14339.80614	0.149092924	0.078032865	1.910642705	0.056050512	0.096668001
SEMA5B	213.1974716	1.156480055	0.19185107	6.028009405	1.66E-09	1.64E-08
GSK3B	5434.634871	-0.033757969	0.067565513	-0.499633139	0.617333419	0.70069033
ITGB5	8279.610378	0.370161972	0.112566464	3.2883859	0.001007636	0.002871252
ERC1	5215.07364	0.554605487	0.140848362	3.937606947	8.23E-05	0.000302559
XPO1	12835.73645	-0.006805374	0.077529096	-0.087778319	0.93005287	0.949797157
RNF13	4078.781643	0.284597849	0.092106071	3.08989241	0.00200229	0.005273361
TRPM3	33.99383338	1.75021953	0.269741087	6.488516644	8.67E-11	1.05E-09
PALB2	1261.172103	-0.27316137	0.089757467	-3.043327539	0.002339775	0.00605516
DOPEY1	1573.415805	0.099248947	0.11662047	0.85104225	0.394745884	0.49599122
LYRM2	1737.04325	0.075741459	0.082229544	0.921097889	0.356999322	0.45707512
BCKDHB	1511.491237	-0.213574987	0.117196372	-1.822368597	0.068399076	0.114566366
KAT6A	6385.044467	0.099606901	0.079088116	1.259442076	0.2078707	0.293313447
ZCCHC6	2716.112628	0.001042236	0.094797824	0.010994302	0.991227993	0.993467762
ULK2	1119.255087	0.649438582	0.146668209	4.427943764	9.51E-06	4.37E-05
GRHL2	2538.991935	-0.697806428	0.181430743	-3.846131123	0.000119998	0.000424701
TNPO1	8531.150123	0.038645372	0.077693079	0.497410746	0.618899429	0.702050007
PLOD1	9499.726921	0.136546859	0.10029558	1.361444437	0.173373281	0.252376773
P2RX5	166.6015698	0.580167111	0.262378898	2.211180532	0.027023338	0.051650078
ITGAE	1151.071178	0.20180781	0.11696852	1.725317287	0.084470308	0.137068418
DIS3	4039.129443	-0.079811504	0.069862271	-1.142412099	0.253282764	0.346000728
PIBF1	1129.677125	-0.01559835	0.08155339	-0.191265503	0.848317586	0.88959541
TDRD3	1206.078402	-0.117537112	0.086451056	-1.359579835	0.173962923	0.253057651
NUFIP1	723.3255906	-0.166647229	0.115076684	-1.448140685	0.147577709	0.220319345
PDS5B	3744.699816	0.203136267	0.110198744	1.843362816	0.065276055	0.110109684
OXCT1	2237.939222	0.393173136	0.201549745	1.950749858	0.051086809	0.089171659
RRAGB	598.287665	0.603429719	0.099506186	6.064243277	1.33E-09	1.33E-08
EPYC	78.00162724	0.756878022	0.49940721	1.515552852	0.129632457	0.19749819
CYLD	2711.229766	0.585207079	0.102052105	5.734394975	9.79E-09	8.37E-08
SLC27A5	375.7366105	-0.418466158	0.171569201	-2.43905173	0.01472586	0.030535587
ZNF324	593.6913122	0.106826932	0.095731919	1.115896702	0.264466354	0.358709057
ZNF671	266.5148782	0.742856813	0.162390397	4.574511949	4.77E-06	2.34E-05
ZNF416	273.9889949	-0.093393195	0.131531863	-0.710042362	0.477677867	0.57524624
ZNF586	614.9688148	0.021347119	0.100844156	0.211684245	0.83235338	0.877624277
ZNF446	426.9292923	-0.06632721	0.09146981	-0.725126793	0.468374248	0.566749462
ZNF264	3088.32151	0.126370057	0.118610737	1.065418353	0.286686655	0.383179718
RPS5	44957.10443	-0.472866638	0.13392155	-3.530922688	0.000414113	0.001295665
FAT1	24064.30975	-0.349832655	0.149246459	-2.343992995	0.01907853	0.038223193
YTHDC1	4201.290861	-0.060041609	0.052110133	-1.152206026	0.249236422	0.341451392
CHMP2B	4497.801331	-0.393767199	0.112015031	-3.515306802	0.000439246	0.001365788
SMAP2	3966.391136	0.55041207	0.135421087	4.064448752	4.81E-05	0.000187905
PPIE	1635.247076	-0.071645028	0.082407442	-0.869399967	0.384628401	0.485668156
ZMPSTE24	4664.465182	0.059961987	0.081054484	0.739773844	0.459437232	0.558214189
STARD7	8217.77552	-0.14981992	0.079516233	-1.88414258	0.059545692	0.10179394
NOA1	2764.815957	-0.553712101	0.080671961	-6.86374914	6.71E-12	1.00E-10
REST	3807.469935	-0.003130511	0.073016298	-0.042874139	0.965801864	0.975623058
HAL	84.33761437	-0.19792186	0.268117451	-0.73819089	0.460398458	0.559097147
SSH1	4426.914523	0.548745895	0.083509982	6.571021574	5.00E-11	6.31E-10
GSTP1	31563.11116	-0.695905821	0.145992674	-4.766717393	1.87E-06	1.00E-05
APLP2	30777.62156	0.196466078	0.088038592	2.231590417	0.025642046	0.049356215
KIAA1467	344.8020035	0.699760503	0.194300554	3.601433384	0.000316468	0.001017529
SLCO1A2	42.05732811	0.068015234	0.430199951	0.158101444	0.874376863	0.908332783
WBP11	6331.335002	-0.171279914	0.078662561	-2.17740068	0.029450685	0.055631664
EIF3I	10630.21391	-0.431052414	0.082357981	-5.233887607	1.66E-07	1.12E-06
NKAIN1	28.91261444	1.466082168	0.323561862	4.531072226	5.87E-06	2.82E-05
COL16A1	4051.269869	1.256412276	0.209755652	5.989885218	2.10E-09	2.02E-08
TXLNA	4519.134849	-0.168522623	0.071649027	-2.352057377	0.018669895	0.037562332
APOB	1045.558911	1.963298271	0.475555996	4.12842712	3.65E-05	0.000147003
NCOA1	5555.579033	0.240392833	0.080865894	2.972734494	0.002951597	0.007452449
AGBL5	1745.472442	-0.00585395	0.100322825	-0.058351125	0.953468945	0.966903083
EFR3B	294.2056397	0.856748871	0.230534919	3.716351837	0.00020212	0.000679421
KIF3C	857.4714481	1.473632537	0.165728393	8.891853187	6.01E-19	3.30E-17
RAB10	12688.15055	-0.264333383	0.087419757	-3.023725898	0.002496825	0.006418918
GCKR	129.1881033	-1.268896881	0.305938588	-4.147554219	3.36E-05	0.000136139
HADHA	11766.7176	-0.315880602	0.079476888	-3.974496359	7.05E-05	0.000263762
MAPRE3	785.4732324	0.3823086	0.186741094	2.047265501	0.040632023	0.073131507
CAD	6178.052029	-0.31935876	0.118403271	-2.697212304	0.006992268	0.015979334
CD59	17138.99167	0.106541174	0.150810705	0.706456312	0.479904412	0.577417162
CD82	7024.364216	-0.478533688	0.166657598	-2.871358365	0.004087119	0.009922505
BCORL1	1985.620197	0.23072826	0.131737107	1.751429535	0.079871949	0.130718868
ATRX	9523.296802	0.207100815	0.098863541	2.094814856	0.036187454	0.066270121
FCN1	354.51701	2.271586746	0.246170656	9.227691009	2.77E-20	2.00E-18
MYNN	1137.29748	0.116306772	0.081116666	1.433820902	0.151623379	0.225490269
MECOM	8257.615199	-0.492842023	0.194042586	-2.539865252	0.011089518	0.023848049
SCAMP1	3770.136001	0.110498304	0.092394761	1.195936894	0.231721186	0.321053188
PREP	4515.995907	-0.331618023	0.131108818	-2.529334245	0.011427914	0.024464092
HACE1	869.3730121	0.23142947	0.105481599	2.194026946	0.028233472	0.053645848
SEH1L	3467.660396	-0.206923665	0.113289717	-1.826499981	0.067774984	0.113731504
WDR47	960.0847199	0.27504956	0.097238046	2.828620796	0.004674905	0.01120579
WDFY1	5322.452897	0.238772961	0.094951083	2.514694441	0.011913559	0.02537435
OVGP1	149.3496948	-0.087913118	0.181848964	-0.483440301	0.628783139	0.710136239
SLC25A24	5144.452881	-0.348915675	0.111699351	-3.123703684	0.001785902	0.004769324
MAP3K4	1953.002595	0.022826705	0.089409796	0.255304301	0.798488079	0.851289163
PILRA	577.8165715	1.423125949	0.191033495	7.44961477	9.36E-14	1.90E-12
IGSF9	1556.266326	-0.853456365	0.239141519	-3.568833921	0.000358574	0.001139656
ABCB1	516.2963597	1.623870391	0.17929978	9.056733891	1.34E-19	8.22E-18
ZNF213	1972.168044	-0.336621651	0.099119836	-3.396107828	0.000683514	0.002028738
AKR1B1	2838.499568	0.603804487	0.156108881	3.867841997	0.000109803	0.000392553
CPNE3	9091.395939	-0.157252051	0.109379627	-1.437672225	0.150527077	0.224087024
RRN3	2861.977355	-0.091858013	0.091134564	-1.007938248	0.313484108	0.411810896
CTTN	10858.49099	-0.353248382	0.102549313	-3.444668437	0.00057176	0.001732632
WNT11	700.9149706	-1.126890404	0.421416777	-2.674052069	0.007494081	0.016981658
MTIF2	2526.952825	-0.389476679	0.096322298	-4.043473696	5.27E-05	0.000203172
DDHD2	2395.435196	0.118768831	0.107641876	1.103370139	0.269866459	0.365027524
TTC39A	2119.725713	-0.698778551	0.230497411	-3.031611281	0.002432522	0.006268815
EPS15	5015.910136	0.276285544	0.081334616	3.396899852	0.000681539	0.00202382
ORC1	711.5283297	-0.432859413	0.170373603	-2.54064835	0.011064714	0.023800304
MGST2	3680.676719	-0.738394903	0.152411498	-4.844745393	1.27E-06	7.09E-06
CHERP	4825.295581	-0.372493374	0.087257475	-4.268899305	1.96E-05	8.36E-05
ATG16L1	1945.607935	-0.30096406	0.06946637	-4.332514556	1.47E-05	6.44E-05
USP40	2267.872182	-0.124806174	0.083566533	-1.493494706	0.135307739	0.20467321
POMGNT1	3472.294764	-0.248735689	0.079990963	-3.109547361	0.001873742	0.004974651
RAD54L	569.5944854	-0.337979613	0.169459269	-1.994459293	0.046101884	0.081704259
MAST2	5638.097848	-0.132661096	0.095716273	-1.38598267	0.165752195	0.24299705
DNAJA1	11044.76029	0.010553586	0.118053738	0.089396457	0.928766839	0.948865495
B4GALT1	13071.75952	-0.257175296	0.132529124	-1.940519097	0.052316636	0.091076596
CHMP5	4670.477494	-0.320917758	0.11687221	-2.745885934	0.006034774	0.014026474
NFX1	3688.735884	-0.066559696	0.098151632	-0.678131318	0.497688435	0.59386959
AQP6	23.91059681	-0.09440599	0.262778612	-0.359260556	0.719400179	0.786716336
DIMT1	2323.717618	0.03008599	0.083096915	0.362059053	0.717307902	0.785219998
IPO11	1647.374224	0.088152354	0.078804473	1.118621198	0.263301776	0.357332772
FOLH1	236.7222604	-0.400329328	0.278702948	-1.436401483	0.150888131	0.224571934
EIF2AK1	13790.60863	-0.214923935	0.086229518	-2.492463601	0.012686033	0.026780378
NME8	20.04335139	1.301546392	0.210604713	6.180044008	6.41E-10	6.76E-09
EPDR1	933.6060139	0.64719244	0.213503778	3.031292686	0.002435091	0.006273057
SNX10	1692.139318	0.838714651	0.169868929	4.937422372	7.92E-07	4.60E-06
SEPHS1	3424.861729	0.154552453	0.097316062	1.588149477	0.112252542	0.174746388
MRPL28	2429.250553	-0.328721225	0.109774709	-2.994507821	0.00274888	0.00700553
HBQ1	12.57657673	-1.667355573	0.43309721	-3.849841405	0.000118194	0.000418941
ITPKC	2981.189305	-0.006156874	0.152943667	-0.040255826	0.967889171	0.976852056
CEACAM6	48650.20412	-0.396465474	0.385473934	-1.028514353	0.303707943	0.401206648
FAT2	103.7643253	-1.539560982	0.285109753	-5.39988886	6.67E-08	4.84E-07
RBM22	3938.688079	-0.268237134	0.084644973	-3.168967087	0.001529817	0.004158216
TMED2	19362.77492	-0.12235008	0.09216442	-1.327519667	0.184336839	0.265643947
ERO1LB	919.6283231	0.505533515	0.166122479	3.043137321	0.002341255	0.006057536
ZFAND6	3350.119122	0.12947876	0.084772462	1.527368159	0.12666949	0.193711287
HSD17B2	2809.315826	-1.25235165	0.30400054	-4.119570484	3.80E-05	0.000152095
TXLNG	2379.945494	-0.069127523	0.107894682	-0.640694444	0.521721225	0.616338738
PPEF1	38.34396467	0.813526365	0.218027216	3.731306486	0.000190489	0.000643386
LAT2	704.0126688	0.903638981	0.153955849	5.869468329	4.37E-09	3.98E-08
HUWE1	25729.56829	0.13638141	0.090173704	1.512429953	0.13042452	0.198538403
ZW10	1470.308487	-0.025872494	0.091852866	-0.281673235	0.778194079	0.835255806
ALG9	628.9649951	0.230265076	0.090070353	2.556502414	0.010573034	0.022918454
MYBPC2	36.49870634	1.080504438	0.301561866	3.58302743	0.000339635	0.001085432
NOX4	269.6149269	1.210809501	0.193806668	6.2475121	4.17E-10	4.53E-09
ACOX3	1219.449545	-0.421733564	0.111962904	-3.76672583	0.000165402	0.000566581
MTMR2	3572.377129	0.047150182	0.09131949	0.516321126	0.605630143	0.690478403
PPP1R15A	4887.548836	0.195064881	0.126281316	1.544685217	0.122422422	0.188182049
HSD17B14	404.8551012	1.273365513	0.209338252	6.082813341	1.18E-09	1.19E-08
TRIP6	3156.678344	-0.450380266	0.172233942	-2.614933277	0.008924489	0.019751035
ACHE	1651.776886	-0.410638184	0.315597258	-1.301146236	0.193208404	0.276034748
FTL	163641.8109	0.14467354	0.140590022	1.029045578	0.303458258	0.4009879
SRRT	5689.167668	-0.218386099	0.080162044	-2.724308021	0.006443638	0.014866276
BAX	3085.725283	-0.312928229	0.138873441	-2.253333881	0.024238105	0.047085879
NLK	1555.339447	0.243926081	0.087298893	2.794148631	0.005203656	0.01231534
PIGS	3782.696929	-0.256226956	0.084288677	-3.039873967	0.002366772	0.006117555
ADAMTS2	5800.365941	1.089984515	0.223516657	4.876524765	1.08E-06	6.13E-06
TMPRSS11E	55.5367248	-3.907353395	0.550462017	-7.098316096	1.26E-12	2.13E-11
ATXN7L3	4346.777763	-0.110389159	0.091541832	-1.20588759	0.227860836	0.316578506
PGS1	1314.144606	0.12047064	0.070765051	1.70240307	0.088679835	0.142902204
PSMC5	5927.779695	-0.237171721	0.06582862	-3.602866363	0.000314727	0.001012446
UIMC1	1166.085088	-0.008519941	0.067811671	-0.125641217	0.900015935	0.927691523
CETP	116.5936164	0.468411679	0.167430581	2.797647103	0.005147632	0.012206986
MMP2	28541.22571	1.516120979	0.227347398	6.668741289	2.58E-11	3.42E-10
MT3	11.5359677	1.079282922	0.433514712	2.48961083	0.012788304	0.026960464
LPCAT2	2294.241435	0.30265493	0.129835369	2.331066883	0.019749833	0.03938609
GNAO1	1674.070822	3.021488089	0.30236995	9.9926864	1.64E-23	2.75E-21
OGFOD1	2587.472578	-0.002295138	0.069093413	-0.033217899	0.973500825	0.980751174
SH3BP2	3817.033232	-0.3943112	0.090094285	-4.376650543	1.21E-05	5.40E-05
NOP14	3315.396755	-0.549025806	0.09617003	-5.708907482	1.14E-08	9.60E-08
ADD1	13479.08968	0.255192026	0.087911358	2.902833406	0.003698033	0.009082228
L2HGDH	932.833535	-0.540084664	0.103034921	-5.241763245	1.59E-07	1.07E-06
TXNDC16	951.6998706	0.23880224	0.113411033	2.105634986	0.035236071	0.064789124
C14orf166	6796.871002	-0.305394307	0.090570121	-3.371910122	0.000746488	0.002196508
NID2	2704.85661	1.350699547	0.170856228	7.905474438	2.67E-15	7.00E-14
GMCL1	2721.031505	-0.216155307	0.095959151	-2.252576285	0.024285878	0.047164703
SF3B2	11417.39447	-0.057629861	0.066827175	-0.86237166	0.388483031	0.489886733
KLHL42	3471.211886	0.700304569	0.15537874	4.50708101	6.57E-06	3.13E-05
GNAS	65411.68347	0.217876043	0.099082102	2.198944495	0.027881869	0.053054509
DNM1L	5881.471497	0.220148292	0.112674643	1.953840591	0.050720072	0.088682785
PTHLH	224.9067946	1.286067592	0.238752718	5.386609214	7.18E-08	5.18E-07
PHACTR3	139.5021139	0.822426623	0.357880898	2.298045597	0.021559194	0.042562727
ERGIC2	3148.836515	0.344299162	0.099012918	3.477315584	0.000506461	0.001553012
TFAP2C	492.8140748	-0.615591874	0.337309842	-1.825004185	0.068000398	0.11401948
AURKA	2611.322405	-0.200640007	0.18546912	-1.081797374	0.279342574	0.375148293
CASS4	215.7516339	1.663296231	0.169711578	9.800723388	1.12E-22	1.49E-20
PIR	794.1240877	-0.257106126	0.175576644	-1.464352659	0.143097616	0.214556102
AAMDC	554.3903509	-0.032672899	0.120946919	-0.270142469	0.787050651	0.84239153
RFX2	1061.858397	0.258103925	0.168061594	1.535769827	0.124594842	0.190982675
METTL2A	1080.791879	-0.286762113	0.071868519	-3.990093532	6.60E-05	0.000248711
SULT2B1	1172.114837	-1.814369254	0.350069796	-5.182878595	2.18E-07	1.42E-06
ALG6	1109.387983	-0.293759704	0.095161375	-3.08696363	0.002022123	0.005319718
CNOT3	3759.253505	-0.028592027	0.093925613	-0.304411391	0.76081449	0.821037387
GP6	34.15460997	-0.156801069	0.204528948	-0.766644871	0.443292689	0.542538595
PTPN4	1678.166867	0.004693388	0.077069667	0.060897991	0.95144045	0.965410634
DDX18	5910.604881	-0.153231286	0.078109398	-1.961752231	0.049791338	0.087313156
KHSRP	14938.73461	-0.318569964	0.100046256	-3.184226751	0.001451413	0.003971707
GNA11	9535.772815	-0.63417299	0.098661529	-6.427763629	1.29E-10	1.53E-09
ASAP3	1111.248265	0.408874678	0.177568575	2.302629715	0.021299686	0.042128892
EDEM2	2406.279112	-0.051700658	0.101315507	-0.510293633	0.609845762	0.694298826
DNMT3B	669.5129223	0.542635838	0.246953607	2.197318937	0.027997676	0.053240247
REM1	150.54453	1.315225312	0.190590516	6.900790973	5.17E-12	7.90E-11
TPX2	7154.856126	-0.095147607	0.18251605	-0.521310905	0.602150206	0.687507385
PDRG1	1123.517138	0.084767605	0.131572313	0.644266286	0.519402774	0.614374744
EPB41L1	8409.77733	-0.292053535	0.142841236	-2.044602404	0.040894072	0.073512973
SLC15A1	438.6979744	-0.587280097	0.4329249	-1.356540354	0.174927305	0.25419212
DOCK9	4618.660366	0.134748443	0.119421657	1.128341761	0.259175613	0.352711843
ANKRD10	5192.00633	0.279461899	0.116669532	2.395328872	0.016605464	0.033906007
TGDS	1136.029055	-0.181691456	0.100086876	-1.815337459	0.069472066	0.116068738
DOCK3	269.8431111	0.980050343	0.277552554	3.531044223	0.000413923	0.001295282
C3orf18	247.3423011	1.081531286	0.175561527	6.160411712	7.26E-10	7.58E-09
COQ9	3451.384815	-0.587608947	0.09265462	-6.341928208	2.27E-10	2.59E-09
TMEM40	100.6581783	-2.367717443	0.458338006	-5.165876297	2.39E-07	1.55E-06
KIF9	588.3902296	-0.641476067	0.107105447	-5.989201137	2.11E-09	2.03E-08
ARHGAP28	351.485403	0.921804561	0.203566611	4.528269927	5.95E-06	2.85E-05
CRLS1	4436.993959	-0.42807936	0.108653175	-3.939869778	8.15E-05	0.000299777
DEFB127	0.895340364	1.532347243	0.964307061	1.589065667	0.112045568	0.174452663
PPP1R13B	2700.531264	-0.321496591	0.094711682	-3.39447664	0.000687599	0.002039592
ATRN	7122.180837	0.026145796	0.146609294	0.178336553	0.858458674	0.896827644
SMOX	1565.539624	0.358860955	0.187575568	1.913154031	0.055728336	0.096208052
SIGLEC1	1500.682845	1.756014431	0.228007478	7.701565097	1.34E-14	3.13E-13
FKBP1A	17349.56894	-0.093931658	0.082928227	-1.132686204	0.257346053	0.350522122
NSFL1C	4988.849192	-0.237352498	0.076713817	-3.093999315	0.001974779	0.00521531
SLC4A11	1203.066749	-1.087462131	0.226415391	-4.802951443	1.56E-06	8.53E-06
C20orf194	1594.704164	1.205927393	0.190771105	6.321331474	2.59E-10	2.94E-09
ZNF343	734.4966749	0.026684233	0.091383889	0.29200151	0.770285469	0.828772762
EBF4	918.9896278	0.920418997	0.214366083	4.293678292	1.76E-05	7.55E-05
CPXM1	1360.270685	1.609747808	0.238818179	6.740474347	1.58E-11	2.17E-10
MAVS	12484.23306	-0.215476991	0.108026061	-1.994675987	0.04607823	0.081669927
LZTS3	2943.749007	-0.357788699	0.217764921	-1.643004286	0.100382046	0.158636736
F11	11.26824367	-0.570682251	0.394526579	-1.446498872	0.148037328	0.220915105
XRN2	7791.468515	0.144389541	0.087591223	1.648447594	0.099260856	0.157060089
KIZ	1422.402886	-0.06546751	0.161964171	-0.40420983	0.686058426	0.759266123
DYNLL1	12695.73128	-0.379005008	0.098344702	-3.853842677	0.000116278	0.00041284
TESC	3798.856882	-0.15896616	0.281386407	-0.564939018	0.572115243	0.660330048
SNX5	7041.574261	-0.169065628	0.096291722	-1.755764921	0.079128556	0.129736006
RPL6	41343.08343	-0.494837602	0.106525241	-4.645261528	3.40E-06	1.72E-05
SIRPG	290.7285599	0.396183118	0.230070359	1.722008519	0.085067975	0.137879061
MAPKAPK5	2530.721086	-0.21874772	0.07157297	-3.056289562	0.002240947	0.005831844
P2RX7	527.0249231	1.071467769	0.160924057	6.658219951	2.77E-11	3.65E-10
ESF1	2195.951669	-0.191006819	0.128720799	-1.483884665	0.137839521	0.207961938
RBBP9	2407.145734	-0.066981614	0.112871936	-0.593430187	0.552893292	0.643753968
ANAPC5	6597.048212	-0.124840013	0.071858479	-1.737303867	0.082333549	0.13419482
SLC23A2	2365.62949	0.468686382	0.114583098	4.09036227	4.31E-05	0.000169972
SLC8B1	2729.729011	-0.237279606	0.095746844	-2.478197673	0.013204797	0.027719028
TMEM230	7509.740399	0.067709174	0.106033896	0.638561602	0.523108167	0.617381887
DZANK1	188.7139645	0.245057941	0.136566473	1.794422427	0.07274577	0.120629462
KDM2B	2651.122271	0.121114079	0.08928308	1.356517716	0.174934502	0.25419212
CFAP61	22.60906019	0.3471297	0.207144336	1.675786588	0.093780002	0.149779432
LHX5	12.906448	0.844234152	0.480849429	1.755714163	0.079137227	0.129739069
TASP1	736.9902497	0.058411837	0.083350859	0.700794662	0.48343117	0.580708068
OAS1	6806.720686	-0.325755011	0.187438194	-1.737932933	0.082222632	0.134036945
GCN1L1	11668.00159	-0.294113465	0.101105466	-2.908976909	0.003626136	0.008927495
RPLP0	102815.1979	-0.621795172	0.114841228	-5.414389806	6.15E-08	4.50E-07
PXN	8915.753976	-0.212983703	0.091695803	-2.322720312	0.020194182	0.040163049
SIRT4	46.80274102	0.144309648	0.163006442	0.885300276	0.375994701	0.476343204
RPH3A	17.546147	1.138483914	0.284452757	4.00236555	6.27E-05	0.000237371
KIF16B	2240.49265	-0.374191647	0.094749639	-3.94926728	7.84E-05	0.000289309
TRMT6	1511.621698	0.024784766	0.119755932	0.206960655	0.836040586	0.880594329
CHGB	670.5590865	3.842309931	0.474126794	8.103971301	5.32E-16	1.57E-14
PEBP1	12429.45458	-0.295103962	0.109336891	-2.699033771	0.006954112	0.015897852
TBX5	44.65235773	0.873836931	0.479976097	1.820584267	0.068670076	0.114950357
BRAP	1779.639626	0.074070373	0.070625397	1.048778135	0.294280243	0.391190903
ERP29	7507.145155	-0.298454676	0.096389829	-3.096329549	0.001959325	0.00517808
NOS1	122.1166829	2.286940499	0.388476611	5.88694514	3.93E-09	3.62E-08
FUS	13195.84228	-0.160158507	0.083157516	-1.925965502	0.054108682	0.093759869
IGBP1	4071.462713	-0.135663596	0.096654902	-1.403587329	0.16044177	0.236429413
FXYD5	11988.61551	-0.241779675	0.179455023	-1.347299567	0.177883772	0.25783389
ZNF302	1331.5116	0.130463336	0.135306092	0.96420889	0.334941208	0.434246288
GRAMD1A	5484.474774	0.580264745	0.142988002	4.058135896	4.95E-05	0.000192622
FXYD3	18117.53753	-1.282487923	0.221730999	-5.783981177	7.30E-09	6.37E-08
HEPH	5885.651707	-0.703712007	0.218678458	-3.218021629	0.001290781	0.003579393
CDIP1	1648.603989	0.290496579	0.177220959	1.639177335	0.101176333	0.159733151
CMTM1	119.730926	-0.021747754	0.131757426	-0.165059041	0.868897511	0.9045621
KCNH4	60.56932417	0.798094464	0.206348258	3.867706337	0.000109864	0.000392697
GANAB	27671.19667	-0.038894592	0.072333177	-0.537714413	0.590774227	0.677275761
GMIP	2604.616085	-0.240486374	0.122398978	-1.964774364	0.049440359	0.086759403
RBM41	1239.28063	0.069869017	0.104159195	0.670790678	0.502353887	0.598313706
BIRC5	2227.709962	-0.587633369	0.179261373	-3.278081376	0.001045153	0.00296684
LAG3	675.2723987	0.493281791	0.263696799	1.870640039	0.061394991	0.104520798
MLF2	12595.33516	-0.411215191	0.097491033	-4.217979647	2.47E-05	0.00010272
OTUB2	384.1196076	-0.645950709	0.204452359	-3.159419203	0.001580839	0.004281645
DDX24	7897.169119	0.25802441	0.064271792	4.01458245	5.96E-05	0.000226846
ZBTB25	1245.456834	0.028474843	0.098073982	0.290340439	0.771555805	0.829811879
NECAP1	2034.35748	-0.2684923	0.092725816	-2.895550674	0.003784939	0.009268449
ARHGAP4	2608.265921	-0.141257073	0.196799496	-0.71777152	0.472898177	0.571083676
ANKRD24	86.84123887	-0.068375691	0.163914562	-0.417142263	0.676574353	0.751079835
DHX32	2352.381787	-0.081733691	0.111443402	-0.733409869	0.463308481	0.561915469
RCOR1	4097.274186	-0.282842563	0.114076034	-2.479421426	0.013159572	0.027627135
GPATCH2L	2286.85013	0.385331487	0.084811276	4.543399231	5.54E-06	2.67E-05
LTBP4	14363.56776	0.352806305	0.165423647	2.132744093	0.032945725	0.061173463
BLVRB	4576.997302	-1.026922984	0.147325395	-6.97044108	3.16E-12	5.02E-11
SLC9A1	9440.921041	-1.006184359	0.161918179	-6.214153115	5.16E-10	5.52E-09
SPTLC1	3667.467064	-0.02710051	0.08741271	-0.310029399	0.7565386	0.817764847
PAPOLA	15277.40956	-0.152229797	0.066807409	-2.278636441	0.022688686	0.044452111
CCNK	1293.219638	-0.179126739	0.088877981	-2.015423135	0.043860332	0.078247883
PCBP4	1811.858379	-0.051588198	0.120569371	-0.427871502	0.668744676	0.744728628
RGS1	6090.040743	1.772064224	0.218785477	8.099551417	5.52E-16	1.62E-14
YPEL3	3009.893048	0.102840359	0.124500812	0.826021593	0.408791843	0.509334127
MRPS33	1609.496652	-0.513991628	0.10950458	-4.693791139	2.68E-06	1.39E-05
NDUFB2	3592.937073	-0.57813241	0.098806196	-5.851175669	4.88E-09	4.41E-08
NUDC	6085.168457	-0.359588671	0.094521713	-3.804297007	0.000142207	0.00049504
MAEA	4609.47064	-0.602615976	0.074579725	-8.080158211	6.47E-16	1.86E-14
ICAM1	5388.776191	1.073144204	0.178941333	5.997184576	2.01E-09	1.94E-08
STRN4	7314.379952	-0.075280774	0.09362875	-0.804034809	0.421376872	0.521370164
IRAK3	1576.875868	0.958963409	0.22917459	4.184422929	2.86E-05	0.000117467
LYZ	101235.0468	-0.547305739	0.303129937	-1.805515301	0.070994083	0.11816652
SI	2494.233265	-1.012420981	0.50449966	-2.006782286	0.04477285	0.079644895
MUL1	1988.224531	-0.069461227	0.074153108	-0.936727118	0.348898943	0.448691898
TFAP4	1355.542134	-0.610197286	0.122250555	-4.991366169	6.00E-07	3.55E-06
PDCD7	1227.62306	-0.028575344	0.07633988	-0.374317378	0.708168205	0.777196166
SPG21	5070.371794	0.010021148	0.068023529	0.147318851	0.882880354	0.915053513
FETUB	3.783109532	-1.065875653	0.599378703	-1.778300844	0.075354458	0.12429608
DNAJB11	4740.540204	-0.08201051	0.115495611	-0.710074689	0.477657821	0.57524624
P3H2	1325.433864	0.211018518	0.253808239	0.831409253	0.405742474	0.506427996
THPO	39.0411481	2.310481405	0.30065374	7.684858344	1.53E-14	3.52E-13
CHRD	583.8983093	1.520562936	0.197703594	7.691124414	1.46E-14	3.36E-13
FLT3LG	108.2302532	0.507246706	0.125044843	4.056518395	4.98E-05	0.000193684
RAB11FIP3	2831.787831	0.281364638	0.138602221	2.030015369	0.042354977	0.075796254
GNPTG	2816.624617	-0.090174815	0.090367699	-0.997865565	0.318344552	0.416989605
ZNF268	1234.852626	0.230984617	0.151516775	1.524482132	0.127388317	0.19458872
GOLGA3	7847.8928	-0.135518726	0.101447104	-1.335856035	0.181596334	0.262392945
PABPC4	11998.44578	-0.42991506	0.107953472	-3.982410678	6.82E-05	0.000255931
CD209	948.7689422	1.30639836	0.221357357	5.901761658	3.60E-09	3.33E-08
CERS4	1121.376944	0.678204188	0.281399774	2.41010921	0.015947746	0.03273828
MCOLN1	1412.479282	0.20300914	0.082647281	2.456331737	0.014036352	0.029264904
USP48	3930.980644	0.027176751	0.08545709	0.318016343	0.75047254	0.812497176
EFNB1	5412.754781	-0.50857616	0.163493362	-3.110683847	0.001866547	0.004958307
PDPR	3511.957359	0.150238236	0.114216452	1.315381753	0.188381635	0.270292855
AARS	8337.013102	0.074120598	0.109573162	0.676448471	0.498755952	0.5949573
GLG1	15076.68881	0.072431766	0.077820901	0.930749518	0.351983149	0.451805276
KIF4A	1661.473879	-0.232962603	0.176418823	-1.320508768	0.18666521	0.268334757
TNRC6A	4490.854194	0.257410365	0.09114942	2.824048304	0.004742124	0.011348372
PLEKHG2	3505.223247	0.926885754	0.136194624	6.805597215	1.01E-11	1.44E-10
DLL3	55.07399031	1.006623643	0.399252149	2.52127295	0.011693111	0.024952194
NAT14	454.4526243	0.700618192	0.165823447	4.225085195	2.39E-05	9.98E-05
PITPNM2	1662.174695	0.427956569	0.126339305	3.387358892	0.00070569	0.002088707
EXOC1	2632.427735	-0.21088152	0.088158897	-2.392061703	0.016754025	0.034157136
RBM27	1474.46316	-0.057920898	0.069096594	-0.838259815	0.4018848	0.50293919
POU4F3	3.246342312	0.324538015	0.299073658	1.085144098	0.277857839	0.373710074
OSBPL8	5441.901853	0.647317318	0.099658945	6.495325837	8.29E-11	1.00E-09
DTX2	3186.545787	-0.779249198	0.15815903	-4.926997844	8.35E-07	4.84E-06
NLRC4	148.3436553	1.147855396	0.140227442	8.185668808	2.71E-16	8.43E-15
PUS7	1747.922363	-0.301766563	0.127563733	-2.365614073	0.018000197	0.036356853
LAMB4	22.32569845	0.871359779	0.264321936	3.296585187	0.000978679	0.002796457
NRCAM	1090.61843	1.445975771	0.307127222	4.708067764	2.50E-06	1.30E-05
LAMB1	12550.95288	0.811108742	0.126014004	6.436655553	1.22E-10	1.45E-09
SLC26A4	44.92376586	0.064038445	0.202093203	0.316875799	0.751337846	0.813249347
SLC26A3	870.7483127	-0.469118929	0.543790552	-0.862683117	0.388311717	0.489735461
DLD	5241.491035	-0.170646927	0.097088976	-1.757634429	0.078809731	0.129302194
WDR7	1607.381169	0.485946423	0.096000512	5.061914895	4.15E-07	2.55E-06
TXNL1	4299.736394	-0.097010769	0.09464294	-1.025018548	0.305354436	0.402990946
IL5RA	28.05257088	1.242789215	0.252975802	4.912680195	8.98E-07	5.18E-06
ABCC6	663.9004145	0.186625073	0.230702684	0.808941923	0.418548553	0.518683351
CMTM6	6667.454657	0.024754329	0.096588426	0.256286705	0.797729463	0.85076863
ITGA6	20302.31361	-0.336017016	0.146645862	-2.291350139	0.021943171	0.043190442
RAPGEF4	468.0747267	1.005239823	0.170428324	5.898314303	3.67E-09	3.40E-08
pk	10141.90177	1.314067487	0.200930694	6.539904178	6.16E-11	7.63E-10
SMPX	184.1564146	3.715338081	0.541391048	6.8625776	6.76E-12	1.01E-10
FH	4204.265058	-0.543622756	0.103344178	-5.260313338	1.44E-07	9.80E-07
SEL1L3	12624.62901	-0.161017869	0.136806338	-1.176976679	0.239204814	0.330031353
TF	237.7340423	3.387390515	0.408268727	8.296962975	1.07E-16	3.53E-15
CDV3	9993.187078	0.009187217	0.077449933	0.118621364	0.905575339	0.931609408
MYO15A	67.72583206	0.763313429	0.170693842	4.471827567	7.76E-06	3.63E-05
ALKBH5	4603.665522	-0.07994297	0.077848833	-1.026900051	0.30446753	0.402043008
APOH	103.9017853	1.796037739	0.48985146	3.666494613	0.000245898	0.00081058
NLRP1	1501.636833	0.419649407	0.180937841	2.319301501	0.020378694	0.040479362
PITPNM3	1537.812393	-0.207179549	0.268303384	-0.772183884	0.440005525	0.539311444
SPAG7	1564.735918	-0.139126752	0.089746116	-1.55022589	0.121087308	0.186309956
ORC6	662.7955049	-0.218860236	0.184078665	-1.188949495	0.234459542	0.324328897
ZFHX4	861.4265597	2.58776819	0.263595219	9.817204567	9.49E-23	1.31E-20
SLC17A6	0.535389277	0.136125715	0.832644386	0.163486018	0.870135781	0.905341645
CPA1	34.628873	2.637179625	0.551816936	4.779084242	1.76E-06	9.48E-06
ZC3HC1	820.8185119	-0.127271986	0.082922924	-1.534822701	0.124827385	0.191246904
ESR1	146.1246206	1.403458616	0.182055839	7.70894591	1.27E-14	2.97E-13
RGS17	163.350732	0.393400328	0.183916438	2.139016683	0.032434317	0.060353145
ANGPT2	1096.627775	0.896408568	0.165830649	5.405566315	6.46E-08	4.71E-07
TMEM101	1193.909848	-0.110456031	0.10026723	-1.101616457	0.270628451	0.365818316
CD200	778.9549765	1.451307403	0.148068968	9.801563599	1.11E-22	1.49E-20
CCDC80	13105.36126	2.361835038	0.266993399	8.846042799	9.07E-19	4.78E-17
CMA1	39.14746507	2.514580349	0.428389183	5.869850245	4.36E-09	3.98E-08
PSME1	10664.47263	-0.304942837	0.121476076	-2.510311879	0.012062457	0.025654243
PPP2R3C	1360.724187	0.155992467	0.073012461	2.136518392	0.032637184	0.060677357
HAUS4	924.3734622	-0.210261653	0.098643874	-2.131522653	0.033046108	0.061335969
JPH4	47.74556815	1.555951427	0.21184045	7.344921264	2.06E-13	3.97E-12
MYH7	11.00124122	0.094209949	0.314134338	0.299903377	0.764250858	0.823813531
CEBPE	11.5400355	0.920156647	0.275156298	3.344123515	0.00082543	0.002402476
SLC7A8	3553.140809	-0.756590795	0.197153935	-3.83756376	0.000124261	0.000438245
OSGEP	1417.27008	-0.120643968	0.086856898	-1.388996981	0.164833668	0.241910784
SLC22A17	904.153664	1.49056028	0.247364217	6.025771631	1.68E-09	1.66E-08
RNF31	1578.119667	-0.090105727	0.086880209	-1.037126028	0.299677126	0.396770337
SCFD1	2970.834168	-0.015039751	0.092918417	-0.16185974	0.871416307	0.906046635
G2E3	1641.333804	0.021698395	0.109320153	0.198484854	0.842665734	0.88595797
HECTD1	9541.945837	-0.137174631	0.093654676	-1.464685343	0.143006786	0.214459538
HNRNPC	18356.31206	-0.196321669	0.064299476	-3.053238994	0.002263856	0.005883393
RPGRIP1	45.65847142	0.256010783	0.178021328	1.438090512	0.150408374	0.22392779
SUPT16H	7891.423512	0.010049936	0.085547301	0.11747812	0.906481181	0.932038575
TOX4	4193.126143	0.031694012	0.068631596	0.46179914	0.644225367	0.723283765
GEMIN2	413.0692589	-0.165396127	0.098301125	-1.682545618	0.092463087	0.148072918
TGM1	319.2997871	-3.118516252	0.352184173	-8.85478819	8.38E-19	4.47E-17
TINF2	2403.925564	0.199484964	0.075508981	2.641870678	0.008244953	0.018448614
DAZL	37.11256063	1.742995461	0.263460488	6.615775573	3.70E-11	4.77E-10
TBL1Y	4.973518995	-0.049563963	0.494740238	-0.10018179	0.920200002	0.94243541
SEMA6A	2450.64432	0.550227409	0.22841937	2.408847412	0.016002987	0.032823419
TRPM7	3932.215171	0.050962399	0.095993148	0.53089622	0.595490698	0.681372252
TYRO3	1349.887637	-0.443926928	0.168657374	-2.632122853	0.008485317	0.018891147
WDR76	945.5660304	-0.294003202	0.14219032	-2.067673828	0.038670705	0.070084222
CAPN3	48.97817182	0.113974755	0.196385157	0.580363384	0.561669592	0.651401589
SNAP23	2838.551355	0.205572913	0.083785921	2.453549607	0.014145403	0.029469718
TBX15	67.97637692	0.503980778	0.232032033	2.172031036	0.029853322	0.056236288
PHGDH	2380.261526	-0.050080754	0.256520211	-0.19523122	0.845211939	0.88756148
COL9A3	357.6389659	0.584468484	0.30394399	1.92294799	0.054486582	0.09436326
EZR	32239.40682	-0.675677234	0.144642351	-4.671365133	2.99E-06	1.53E-05
MYL6	39566.08558	0.065031528	0.13607107	0.477923254	0.63270483	0.713436981
AGO1	3749.199904	0.014427893	0.091064145	0.158436594	0.87411278	0.908107906
TEKT2	25.63163046	1.255911888	0.32569734	3.856070444	0.000115224	0.000409654
CLSPN	1039.553631	-0.610385037	0.16089849	-3.793603255	0.000148477	0.00051405
RFFL	2053.355049	-0.128889422	0.09424628	-1.367581009	0.171443264	0.250014327
UNC13D	3141.673953	-0.391275515	0.19065857	-2.052231458	0.040147174	0.072388641
MFSD11	1604.283414	-0.253312417	0.073062878	-3.467046815	0.00052621	0.001605208
DPYSL2	8149.343303	0.658221575	0.148024588	4.446704313	8.72E-06	4.04E-05
TGFB2	688.9451453	1.792011959	0.210041877	8.531688954	1.44E-17	5.67E-16
GPATCH2	1177.878893	0.176993915	0.071208641	2.48556793	0.01293449	0.027241555
NUP50	4955.3152	-0.419172991	0.082220931	-5.098129958	3.43E-07	2.15E-06
CDC45	880.6499631	-0.484947152	0.16462227	-2.945817429	0.003221025	0.008041178
COMT	6167.782502	-0.427151068	0.104570392	-4.084818444	4.41E-05	0.000173686
CECR1	4538.275115	1.229747998	0.184488118	6.66573009	2.63E-11	3.48E-10
VNN3	72.66182495	0.973298207	0.327904365	2.968238036	0.002995123	0.007546364
ECHDC1	3134.783165	-0.065888089	0.089677772	-0.734720412	0.462509786	0.561160888
LRRFIP2	2679.738428	-0.395217136	0.074293376	-5.319682034	1.04E-07	7.27E-07
SEC22C	1917.980351	0.224775714	0.083206809	2.701410102	0.006904614	0.015799845
XYLB	839.4397633	-0.728504568	0.140733196	-5.176494183	2.26E-07	1.47E-06
HDAC6	2782.229924	0.068511016	0.097856352	0.700118235	0.483853469	0.581142142
OR1I1	0.392145712	-0.049992588	0.76105872	-0.065688214	0.947626056	0.962820784
GABRP	8345.066009	-0.2769323	0.441862663	-0.626738404	0.530830725	0.624085214
KRT31	2.505722425	-2.774388786	0.789091868	-3.515926218	0.000438223	0.00136305
CDC6	2232.840719	-0.516217135	0.217257328	-2.376063169	0.017498467	0.035456099
UPRT	652.9938726	0.13648721	0.0930802	1.466339886	0.142555714	0.213889643
CDC23	2275.385179	-0.00274841	0.075414685	-0.036443964	0.970928359	0.978883423
AAAS	2678.541444	-0.230321208	0.090575607	-2.542861319	0.010994886	0.023671606
CBX5	9347.168639	0.450847368	0.119392851	3.7761672	0.00015926	0.000548694
FMO2	1091.84858	0.359080867	0.326899153	1.098445388	0.272010052	0.367399457
SUCO	3414.134584	0.061365622	0.114335277	0.536716436	0.591463501	0.677902972
MSH2	2180.744802	-0.127168341	0.111426272	-1.141277896	0.253754298	0.346495971
MAP3K1	2785.388065	0.065707166	0.115182859	0.570459585	0.568366026	0.657116156
[truncated: 17,557 more rows]
